# Supplementary material for: The metagenome of the marine anammox bacterium ‘Candidatus Scalindua profunda’ illustrates the versatility of this globally important nitrogen cycle bacterium
Source: Environ Microbiol. 2013 May;15(5):1275–89. doi: 10.1111/j.1462-2920.2012.02774.x (PMC3655542; doi:10.1111/j.1462-2920.2012.02774.x)
Supplement: Supplementary file 9 [file emi0015-1275-SD9.fasta]

>scal00001 scal00001 putative glutamate 5-kinase partial 3:530 forward
tatgatattgatattagtcagatccttactacagaagaggattttgattccaacacgcat
attactatattcaagcaaattattaattctctattagagaataatattcttcctattgtt
aacgaaaacgatattacgactatctcggaacaattgtttggtgacaatgatcaactttct
gctcatgtcgcacatcatactaattcagaattactcgtaattcttagcgatattgagggg
tattatgataaaaacccttcaaaatttgacgatgcacaaattatacgaaatctttcggta
atatcgaatggtgcgttgaatgaaagtcatacgccttctagcgaatttgctataggtggt
atagtgactaagcttaaagccgcaagttatttattagataaagggagaaaaatgttttta
tgcagtggctttaatttggctactgctgaagaatttctacttcattcaacgcacagtaaa
gggactctcttttccctgccaagtgattcagataaagtgtcagattaa
>scal00002 scal00002 >ref|YP_866763.1| Integrase, catalytic region [Magnetococcus sp. MC-1] gb|ABK45357.1| Integrase, catalytic region [Magnetococcus sp. MC-1] 400:786 forward
ataaagggagaaaaatgtttttatgcagtggctttaatttggctactgctgaagaatttc
tacttcattcaacgcacagtaaagggactctcttttccctgccaagtgattcagataaag
tgtcagattaaaatattttttgtatgtagcgggtcaacacgaagagaatgtctgtatcat
ataatagtattagacgaaagatttttacagaaaacactctcttcttattttgaatactac
aatcaagataggacttattgtggcttagataaaaatgttccccctgagcgtccaattcag
tccaagcctttcaaaggtagcaagacaattaagctggaccgtgttggtggactgcataat
cgctatcaatggaatgaagcagcttaa
>scal00003 scal00003 putative response regulator protein 1576:3192 forward
atgaaagtattaattgcggaaaaagacgatatatcacggcgcagattgggaaagtttttg
aaagagatggattttgaaattcaatcgtacaggaatggtcttgatacctgggaagccgtc
caatctgaaaacgcaccgagcattctgatccttgattggatgatggatggtgtggagata
tgccgcaaggttagaaaacagaacaatgaaacgtatacatttatcctgttactcacatct
aaaggtagccaggaggattatgtcataggaatggaggcaggtgcagacaactgtattaca
aaaccattcaaccatgataaactaagggcttgcctgcaagcaggaaaacgtattgttgaa
ttgaatgaagagctcttgtctgtacgtaacaatttacaaaaactggtaaactatgacaag
ctgacaggtttatttaatcgccactatatgacagaaattcttgaaaaggaatttgcccgt
tcactaagataccataccaatttatcttgcattctgcttgatttggattatttcaaagac
ataaatgatacctttggacatgcctttggtgatatggtattagttgaattttctgactgt
ttaaagcaaatcttacgaaaaactgatatttcttttcgatatggaggagaggaattcatg
ttactcctcccaaataccgatattgccggagcacaaagtgtagcagaaaaaattctagat
atatgtaacaaaaagcggtatgaggaaggtaacaattcaacaacggtaaccgtgagcata
ggtatttcatcagtacaagagcatcaattactggagagtaaagagattctagcacttgca
gacaaagctctttaccgcgctaaggcagatggaagaaacagggttactgtttacatgaag
gatgcttccggacagtctgcatacgagcaaaccagtgacgacaataacttcagatatctt
aaggaaaatctttcattcattttagaaaaaacaaagaaatcatctatagaatctttacag
ctattaacccgtaatatgagtagcgaggaacacaagcgacgtaatcacgatttgaagaga
tacattagactcattagtgaaaaacttggccttccgcccactattattgaaacttttaaa
cgtgcggcaaattttcacgacaactttaaaattctcatgggaaaatcgtttattgataga
gacaaagtattgagtagaaatgaaaagactgagattgcagcccatccgcatatgttatca
gaactaaccgaattgttcgatttttttaccaatgaaagatcgatacttctgtaccaccat
gaaaactttgatggaacaggttatcctgatgggctcaaaggagaagaaattcctcttggc
gctcgaatatttgcaataacagatgcgatcacgtctatgttattcgaacggcaatacagg
ccaaaactatctccggagaaaatggtcgtagaacttgccaataaggccggtacacagttt
gacccaacgctggtttctttatttattgatatcattaagacacaagaactttttcctgtg
ccgatagaggttttaggaaaagcacgtgcaaaggttgtggctcgtacacactcataa
>scal00004c scal00004c putative Tfp pilus assembly protein PilF 3991:5367 reverse
atgaacaggattgcgatattagctattatcctcgtaagtggaggaatgtatctgttatat
ttcggacaggacgtaaagaataggttcaacagtaaccaactgcaccagagtataaacgaa
aagatacatagagtcgatcaactggtaaatatcaataacgagttgaattctaaggctgac
caatatcaaaaggttctgtcagagaaaggcacaacaataagccagcttaccgaagagact
gaaaaacaaaatgtggctgctaaagagtatcaaaaaagtctgtcagagaaagacaaaacc
atccacatgcttacagaacagattggcaagcataatgtcactgctgaagagttccggaaa
aatctttcagagaaagatgaaaccgtctatcagcttacagaacagcttgaaaagctgaat
ttagcttctgaagagtaccagaaaggcctgtcagagaaaaatacaatcattcaccagacg
acagcccgggttgataatcagaaaattgctgaagaagacaaagagaaccttgcaaaaaag
gacacaaccacaaaacaacataaatcctggtttgacaagttattcaatttgtcagcgtct
aagcaacttgctgatgcacaaatagaaaccgatcctgaggatgtaacagaaactgagtat
ggtaaagtaattgcacatgccagaactctctatagcgttggaaggtatgatgatgcctat
gaaatcgcagatgacctcaggcaaaattaccctgaagacggactggcatatttaattctt
ggaacaattgagatgcacaaagaacactgtgataacggggatttgttgttagataaagca
attaagctcggactaactgacaaggatgaggcttgggcttttcacaatcttggaatatcc
tcggttagaaaaaagaattatgaaaaagcggaagaataccttgcaaaggcgattgagtta
gacccgaatatggagaaaagtgagacggcacttaaatttattaatgattatttacaaaga
aaatctttaataagagaggcaaggcgtctgtgtaaaatgggaaagtatgatgatgcctat
ggaatagctgatgacctgaggcagaaatatcctgaagatggattgccctatttcatcctc
ggaactattgagatgcgtaaagagaactatgataaaggggaagatcttttaaatacggcc
gttaaaatggagcaatcagatgaagataaggcgtggtcttttcataatctcggaatattc
tctgccagaaaaaataacattgaaaaggcgagagaatatcttgccaaggctgtggaactg
aatcctgatatgatggagagcaagaaggctctcaagctacttgataatttaaactga
>scal00005c scal00005c >ref|ZP_01311630.1| Methyltransferase type 11 [Desulfuromonas acetoxidans DSM 684] gb|EAT16882.1| Methyltransferase type 11 [Desulfuromonas acetoxidans DSM 684] 5908:8427 reverse
atggaaattaatgaaaaatcggttttttacgcacctgattattatcatatagaacaagac
tctcttcatctgtttctcgatcccgaaatgccgaactggattattactgataaaagaggt
agtcagattatagacgatattaagaattgcaaaaacgttaaggagctgatgcacaattat
gcaaataattttgatatggactacgcccgggcatggttggacgttcacacgttactgaag
gatctgataaggtctgaatttctgacatcagaaccggtaaagaaggttgcttacacaggg
cgtgcagatttcattcatgcggacaagctcaatgagttgtgggtacacacaaataattcc
tgcaatctgacatgttcacattgcctggtaaattcatcaccaaatgaggacagcggcctt
tcaacagaaagcatcaaaaatattattgatgaggctgcggtattgggaacatcccgcttt
tacttcacgggcggagaaccattcctgaggaaggatatttttgaacttattgattatgtc
tgcagtcaaaaagagtccgaactcataatacttacgaatggaacactcctgaagggagaa
accatagaaaagttacaaaaatttgataagaaactcttaaagatccagataagtcttgac
ggttcaaagccggagatcaatgacccgttaagaggcaagggtagttttaatctgatcgtt
gaagggattaaaaatattgttggtgccggattttctccaacggtaacaacagtcgttgcg
aacagcaacatagatgacataccggaaacgacaaaattacttgctttgtcaggagtagaa
actcaccatcttttgtgggctcataagaggggcaggataactgacaatggcaataactcc
attcctccgatagataaggtgattgaagtaacgagaaaggtgaaggaggttgccatggaa
acgggtatttcagttgataaccatgattcatacaaattcagggcaaacagcaagagagga
acgcggtatgatttggggaatgcctgttacgacagcatgtgtgtatattcaaacggagac
gtttatccatctgcttcatttgccggtcatgcaggcctgaggtgtggaaatgttcttgat
agtccgctcagggaaatctgggaaaacagtaatatgagcaaggcattcagaaatgcgaca
ctccagaataaggataagtgtaaggagtgtcatattaaatttatatgcggaggcggggac
atagagcattcattcttttactcagagaacgggttcaaactggaaaccgataagtttcct
acgaacgtcggcatacatgctcttgatccttattgtgatctgcacaaggagataacaaag
gatgttgtctttgaacttgccgaagtcaggaagaaaatgcaggagagaaaaacaggattc
agtgctcctacagtcttaagatcaatgggcgatggcgctgctgtttgcggcgctgatgaa
caagttgcagattcgcaatctgtttacactcttcattccaactgtgtactctctttcgat
gttgataagcccaggagtattgtgcgtgacttttacggtaaagctgcggaagagcctcag
gaagaactatgctgcccgacaaagaattctcaggaagataccagccatattccacaagaa
gtattggataggttctatggatgcgggagcccgacaattatcgctaaggttctatcggga
gagaccatggttgatctgggagcaggcgcgggtattgactgtttcatcgccgctaaaaaa
gtcggcccgaaggggaagatttacggaattgatatgacggatgaaatgctgaaggttgcc
aatgaaaacaggaagctggtggcaaagaatctcggttacgatattgtggagttcagaaag
gggttcctggaagatatcccggttgataatgacactgttgatctgatcacatcaaattgt
gttattaatctatcaccggataaaaaagcggtttttaatgaaatgtggcgagtcctgaaa
gaccacggcaggattgtaatatctgatattgtctctcaggtcgagactcctccacatctt
aaacttaacaaacaattatggggtgagtgtatcagcggcgctcttaccgaagatgaattt
atggcctatcttgaacaggctggtttttacggacttcagacattatcgaaggtgttctgg
aaagaggtggaaggatactcattttattctgtaacactgcgtgggtataagtttgaaaaa
aaggatgattgcgtgtacattgggcagagggcagtttaccgtggtccgtataaagcgata
acggatgaggaaggccacctgttcccaagaaatgagcctgtcgaggtctgtacggatact
gcagaaaaattaagcaatccaccctacacgggacagtttacagtatttaatgtaaatgac
ggggatagtgcaccatacagttgcaacacgccagaggaagagggggtttcttgttgttga
>scal00006c scal00006c >ref|ZP_01851293.1| conserved hypothetical protein [Methylobacterium sp. 4-46] gb|EDK90219.1| conserved hypothetical protein [Methylobacterium sp. 4-46] 8564:10042 reverse
atgaacaggaaattaataaccattttaataacaggatttattattgaaatcctttgtgtt
gcaattgcttgcagcggggatataaaaaagaatattccctgttttgctaccttgtatacc
gcctcttttattacgtatatatttgccataaactacatttcaaaaaatgaggagacgaat
gaacaggataataacagttcgagggcagttctctgggctattatcgttttttcattgatg
tttcggcttacacttttaccggtgactccttcagacgacatatatcgttatctatgggaa
ggaaaattgcaactgagcgggataaatccttactcccatccaccggaagcttccagtctg
gaacatctcagggatggtttctttcccgatattaatcacaagcatctgtctacgatttat
ccaccacttacgcttatggtgtttgcagtagccgattatgtttcacatactataatatca
atgaagtctttttttctgatctttgatgtgctgtcaattttcatattattgaagttttta
aaggtgatgggcaaagactcacataatgtgttgacgtacgcatggagcccgttaatcctt
atcagttttgcagcaagaggccattgcgattcccttcagatattcctttttatactcgca
ttgtatctctgtgtgattagaaaaaatttgggaacagtcttttctattgctctggcagta
atgtccaaatttatattcatcattatcgcgccttttctgattccagttaaaaaacttaaa
tatgttgtagtattctttgccgttattgccgttttgtatttaccatatattcgcgccggt
aaagggctgttttcgaccctctttcattttgggacacagtatcattttaacgattctgca
catttcctgattttctgtttatgcataggttcacctctggcatctaaaatagtaacggca
ttgatctttggatcggttcttttctttttatataaaaaatatttaaattttttaattaca
gataataacgggaatcctcctctttcctcttcctctaaaaaggaagctggaaaaagaggg
aatatagagatgaataattttgtcttaaattatgcttttgtagctattgggactttttta
atattggcccctacattacatccgtggtatctgacatggattatcccctttctctgtttt
aacaaaaacagggcgtggcttatcctgaccggaactgttatttgttattatttcatgagc
catgaactgttttctaaaatgatatggtataatgacgaatgggtatggaaggaagtgcac
tggcttaagctgccggaataccttcccttttatatcctgctaatttatggatggttaaaa
acccgtcttgccactaagacacggagaaaaaacatgaaatatagtaatgttaatcgagag
agtttgtcatcaacaataatcaccttttctatcatgtga
>scal00007c scal00007c >ref|ZP_02024071.1| hypothetical protein NmarDRAFT_0695 [Candidatus Nitrosopumilus maritimus SCM1] gb|EDN90296.1| hypothetical protein NmarDRAFT_0695 [Candidatus Nitrosopumilus maritimus SCM1] 10191:11159 reverse
ttgagttgggccggtactgatattttacaagaaaaagatgagatacaagacgtacttccc
cgtgacgcaatacttgctataaagaatcctgagtttgttcctgcagaagaagccggcctt
gatgacaatgaacctgttgtaggcataacgattaatggtgagagccatgcttattctgta
tacctcctgaaccatcacgaaatagtaaatgatagaatcggggatacggcttttgtcgtt
acctggtgtccgcttgcgaatcttgccgttgtatataatcgggaaattgatgataaggaa
tatacttttggcgtttccggtaaattgctcaaaaatacacttgtgatgtttgattatgaa
acggaatccctctggccaattgtatacggcgaggcgatagatggtgcgttgacaggaagg
aaacttaatactattccggggtgtcaaaaagtaccgtggggtgtctgggaaaaattacac
ccggatacgcttgtattatcttatcacggttcaagaacgattggttatgatgtttatgga
gactaccataagaatcaagaaacaggcatttttcctgccagaaatatagatgtaagactg
ggcattaaaacaaacgttattggaatagaagtaaatggcaaacacaaggcttatccattc
tatctgtttagtaagacggcaataataactgataaatttgacggtatgaatctgctggtt
tacaggaataacgataccggtattattaaggtttatgaccggcagcttagcggagtggta
attgattttgagaagcataagaatgatacgacagacagcgtaacaaatactacgtgggac
ttagaaaacgggattggtataaaagggagcaagaaagataaaacactccaccccgaaaac
tttctggctgtttactggtttgtctgggcagactactatcccgatacagaagtatttgag
attgagtaa
>scal00008c scal00008c >ref|YP_797261.1| Glycosyltransferase plus another conserved domain [Leptospira borgpetersenii serovar Hardjo-bovis L550] ref|YP_801564.1| Glycosyltransferase plus another conserved domain [Leptospira borgpetersenii serovar Hardjo-bovis JB197] gb|ABJ78328.1| Glycosyltransferase plus another conserved domain [Leptospira borgpetersenii serovar Hardjo-bovis L550] gb|ABJ76806.1| Glycosyltransferase plus another conserved domain [Leptospira borgpetersenii serovar Hardjo-bovis JB197] 11234:12664 reverse
atgatctatctctttttaagaaaggttaagaaggagacatccgggaatcagaagtttctt
aaacaattctggtcaaatcatagcaaggatatgctgccaaaagttacaacacaattaccc
gtttataacgaaaggcatgtagtagaacgtttaattaaggcagtcgtaaatattgattat
ccgaaggagcttcatgaaatacaggtactggacgattctaatgatgaaacaagggacatt
gtatctgaactggttaataaataccgcgcgatagggtttaacataaaacatgttgtcagg
gacaatagagatggatttaaggcaggggcattaaacctgggcatggaaaaggctgaaggt
gagtttctggcaatctttgatgccgattttgtacctgataaagattttctttatgacact
attcccttcttttatgaaaggccaaaagttgccattgttcaaacacgatgggggcacata
aatcgaaattactctcttcttacaatagcacagagcattggtatggacggtcactttatt
atcgagcagggcgccaggacctggaatggattatatatgaattttaatggaactgccggg
gtctggagacgggaggcaattattgactcaggggggtggaattttgataccctgactgaa
gatctggagctgtcatacagagctcaattaaaaggctggaatactaaattcctgtttgat
gttgtcactccgtcagaactgccggttgatataaatgcctacaaatctcaacagcataga
tgggcaaagggttctattcagacagctaaaaagattttacctcaagtattcaagacgaaa
gatagcctgataaagaaggtagaggcctttattcacctgaaccagtacatggtccatcca
atgatgattatacttgccctgttatcctttcccctcatcgttttattaaaagagcagatt
agtaatatgtcagtttctctaacaatgataatcctgatattattaatatctatgggagca
tttgcgcctacatttctttatatagtttctcagaaaaagggctatagagactggaagaaa
aggtgtttgtttattcccgcacttatggttatagggtgtggcattgctattaataataca
aaagcggtattcgaagcactgtttaatatcaagagtgattttattagaacgcccaagtac
ggtgtgattaagcgaggcaggaatatactggtaaaaaattactcattacctttgcaggta
ttcttcatcagtgaaatactcttaagcgtttattgctttataggatttatgcaatatacg
agtaataagaaatttgtattcgggccttttctgttgatgtatgcgatcgggtttctttac
gtcggcatgctttctctttttcagaagtttaatgaaacaataaaatgctga
>scal00009c scal00009c >emb|CAJ71711.1| conserved hypothetical protein [Candidatus Kuenenia stuttgartiensis] 12818:13945 reverse
atgatgatcttaataattctcttcctggcgacgtgttttctcgcgtattcaaacggtgct
aatgacaactttaaaggagtcgccacactctttggaagtggaaccaccaattacaaaggt
gcgatttggctggcaacggtgacaacatttgcaggttcggtgggctctatattttttgca
cagacactggtaaaaaccttttccggaaaaggtttggttcctgatgctgtttctctctct
cctgaatttcttgccgcagtggcgattggttctgctattacggtcataattgcgacggtt
acgggttttcccatatcaacaacacacagtttgacaggtgcgctggttggtgccggtttt
gtagctgtaggtactcaggttaactttgctgttttaggcagctcatttttctttcctctt
ttaattgcccccgttattgcagtggcttttggcagtgtcctgtacattatattcaggaat
atacgtattcgttccggcataactaaggagtggtgcctttgtgttggtgggcggaaggca
ttggtaccatctatgcaatcagccgctactcttatggcacagtgcggcagctccattggt
gcgacaattgacaagagtgaaaattgtgtggaaatgtataaagggcgctttctgggtatg
aattgtcaaaagctattggactgttttcatttttgttccgcgggagttgtaagctttgct
cgcggcctgaatgatacaccaaagattgtcgccctcttactcttgattaagggcttgtcc
atacactggggaatcgctgctgtcgcagttggcatggccgcaggcgggcttctgaatgcc
aggaaggtggccgaaacaatgagcaacaagatcacaaaattaaaccacggacaggggctt
acggcaaacctggttaccggcttccttgttatatttgccagcagattcggtgtacctgtt
tctacgacacacgtatcagtagggtctatctttggtataggcgtggcatcgaaacgttta
aatactggcattatgcagggaataatattatcatggctggtcacccttccagtagctgcc
gtttttggtgcaggtgcttattggatactggtcaggtttgcgcattaa
>scal00010c scal00010c >emb|CAJ71710.1| conserved hypothetical protein [Candidatus Kuenenia stuttgartiensis] 13945:14301 reverse
atggtgtcaagggttttggttgtagaaagaaatgaggtatctgaagacgttaaagagatt
ttaacagaaattgaaggcgcttttggaacggttccaaatctgtttaagacgtattcccat
ttccctccatttctaaagccaaactggaacaaagtcaaggcattgatgatgcagggcaca
ttgagcagaaaaaccaaggaggctattgtcgttctggtttcaaagaataatagttgctcc
tattatgttgtcgctcataccgccgcaccggaaagagttgagactcttggcgtgatggaa
ctcttcactgcgtttaataaattcctggattccctgaatgtggaagttgatttctga
>scal00011c scal00011c expressed putative dinB protein 14349:14954 reverse
atggattataattttttaatagatacatacgaaacagagagagctaagactttgagtaca
tggagtacgttcaaagatgaagacctttcggtgcgtccacatcccaatgataaacgcgga
agaaatgcgcttgaacatatggtccatcaatgtatgggtgagaataagtggtttactgcg
atgctaggggttgatgtcggcgcgccgcctttaccggaaaaagaaacacgtctggaattt
attaaacgctatgcggaagattcaggaaaccgtgtagaagccttaaaagagaaggacaat
aattggtgggcggaagaggtcaaattctttgaatttaataagtcacgggcatggattgtt
accaggcgaattgctcatacggcacatcaccgaggccaacagacaatgttattacgaatg
ttgggacgtgatatttacagcacttatggcccaactgctgataccggtggtttacaacaa
aataatgcacagacgatttatccatacccggatataaaaaccatgattaatagtgaaacg
gtgggaggagataaggctatgttgccagggcctggagaaaaaccgtgtacggaacggcct
gagtaa
>scal00012c scal00012c putative resA type II cytochrome c biogenesis protein 15025:15582 reverse
atgggttgtagtttttggtcgaaaaaattattagttgcaggtattattttgtacggaatg
gtccttttggcaggaaaagctgaagcggattcttctgataatcaggctccggagtgggta
atctccgagtggatcaatagtaatggacttgcacttgcaggactgcgtggaaaagttgtc
gtaatagatttctttcaattatggtgccctggatgtaacagcttttcaggacctcttatg
gagaaatggaaccaacaatatcgcggccgcaaagatattcaactggttggcattcatact
gtctttgaaggacattctcaacaaactccgaaacgcctgcggcaatatgttaaagaaaag
aatatcgcctacccggtaggggttgatcatcaggttgctaatcagagattgccggagacg
atgattcgttatcacacccgcggcactccggaaatggcgattattgataagaagggaaat
attcgctttcaacattttgggcgttttaatcccggtatcgcagaaaaacttataactact
cttttaaacgaagagtaa
>scal00013c scal00013c putative expressed iron sulfur flavoprotein 15782:16471 reverse
atgaaagtacttggtattagtggcagtccgagaaagagccacacaacagaagaattagtt
caggtcgtcctggatgcaacaggcctggaaactgagttgatatccttgcatgatatgaca
attaatggttgtatctgctgtctgggttgtattgatgataatgtttgtaaagtccgggat
gattatattcccttgatgcacaaagtattagaagccgatgctatagttgttggtgctcct
aattatttcgggagacttaacgccctcacacatgcatttcttgaacggttttactgtttc
cggcatgacaaagatgggcatggaggtatgaggctttccggtaagataggagctattgtc
tcagtaggcggtggtggagagtgggaaatgcccggaagagacatgaagatgtatgacata
gcaggagatgatatcaagggattctttgattataacgagattgaatgtgtgggtgccgta
gcggcgcaaggcgctgttgcatgcttttcgtgcggttatggtgaggtttgccgcgtaagt
ggcgtgaagaagtttttcggagaggatgcgaaaatttcatctgaaatcataccgtgtctg
gacaaacagccggaagcaatagataaggcaacgtcactcgggaaagcgttgcggaaaaga
ttggatagcaattacaatgagaataagtag
>scal00014c scal00014c putative resA type II cytochrome c biogenesis protein 16786:17307 reverse
atgaataattttacgaaagtgcttacagtttttttattatgtgcatttgtcatgtttgtt
tcaatatgctgtacacaggataatagagtatttgctgaggttgaaacaggtgctgatgtt
gggcagaaggctgctccgtttaaattgctgtctgttgacggtaaggagatagtgcttgaa
tcatttgcgaaagataaggttacgttactggtttttggtactacatggtgtccttcatgc
agacatgaggtgccgatccttaacgaatattacgacgaccttaaagatgatggccttaag
gtgttgggaattgacgtccaggaaagtagaaaaaaggtcaaatcttttgcagagaaaaac
cggataaactatcccgttgtccttgactctaatgctgaagtggcaaggttgtatcaagtt
gtaggcatacctttaaatataatcctggacaagaaaggcgtgatacgatacaaggacaac
cgacctccgagcaaagagattttgaaaaaattgttaaattag
>scal00015c scal00015c >ref|ZP_01720731.1| hypothetical protein ALPR1_15964 [Algoriphagus sp. PR1] gb|EAZ80140.1| hypothetical protein ALPR1_15964 [Algoriphagus sp. PR1] 17525:18283 reverse
atgaagactattatactaatgctggttttgacaatagttcatagcctggcgattgaggtt
tctgcatctgaacgggatgatccgggttcaatcttcgatgggctcctgggccgttatgtt
tcagaggctgggctggttgattataaggggctgaagaaagataatgggattaagaaatat
attgagtatctttccaatacagatcctcgtagcctgccgtcggacaagcatcgaatggct
ttctggataaatgcgtataacgcatttgttataaagggcgtcctggatgagtatccgata
aagagtgttcgtgatgtgggctggcttcctgacagttttttcaagaggaaaaaatttgag
acaaagctcggcgagattacattacaagtactggaaaacgaaaagctgagagaggcgttc
cgagaaccgaggatacattttgctattaattgcgcttctatgagttgtccgaaattatta
ccagaaacatacaaggctgaaaaactggaagagcagcttgaagcacaagcggtgtcattt
attaatgacaagagcagaaattatctggacaaggaaaacagtatcttatatctctctcat
atctttaaatggtacgagggcgatttccttaagaatgtgaaaaagattgaagagtatgtg
gcggggtatttaaatcctgaggatgcagaatttgtcaggaacaatgaagttgccgtaaaa
tatcttgattacgattggggcttaaatgcacaaaaataa
>scal00016c scal00016c >ref|YP_741595.1| pyridine nucleotide-disulphide oxidoreductase dimerisation region [Alkalilimnicola ehrlichei MLHE-1] gb|ABI56105.1| pyridine nucleotide-disulphide oxidoreductase dimerisation region [Alkalilimnicola ehrlichei MLHE-1] 18395:19819 reverse
atgaaagattttgatcttacggtaattggcggtggggcaggaggtctaaacgttgcgagt
ggagcggttcagcttggcgccagagtagccctggttgagagaaacaagctgggaggggat
tgtctctactatggatgtgttcccacaaaggcattggtgcggtccgctaaagtagcttca
ctcattaaaaggtctaaggaatacggcctgaatgatacagatatctccttcgattttaag
aatattatgacccacatgagagaggtgatatcaaagattggtgtgcatgatgatccgaag
agatttgaagctatggggataaaggtttttttcggtgacggaagatttattgaccggcac
acttttaaaattggtgatcacacgattacaagcaagaagtttgtcattgcaacgggctca
agggcagttgttctccccattaagggccttgacaatattaaatatctgaccagtgagagt
gccctggaattggattatttaccgaaatcgataattatcttgggtgccggcccgattggg
atggagtttgcgcaggtgtttgcaagatttgggactaaggttacgatcatagaaaaggtg
gggcagattttaccacgtgaggacaaggaggtaacagacattctcgaatctatacttaag
gaggaaggaatagagattcatacatgtcttagcgttgaccatgtcaggcaggaaggcgat
ctgaaagtaatggtagccgagtgtcatgggcagaaagagacatttcaggcggacgagtta
atgttggctatcgggcgcgcgcctaatctggagggtctgggtcttgatgctgtcggggtc
aaggtagagcacagggctatcgttgtaaataatactatgcggactaccgccaggaatata
tgggcatgtggagacgtgaccggtaaatatctgtttacgcacattgctgaatatcaggca
ggtcttgtggttgctaacgcattaatacctttcatgaaaagaaaggttgattaccatgct
gttccgtgggttacctatacagaccctgaactggggcgtgtgggattaacagaagaagaa
gcaaggcagaaatataaaaatgtaaaggtatataggtttgatatgaaggatttggacaga
gcggttatagaaggtgaggataaggggattattaaaatcgtctgcacgaagaagggtaaa
atattgggcgctcatgttcttgctccgcagggtggagagctattgcacgaatttgcaatg
gcaatgcagaataatctcggggtgggaagtattacaaagaccatacatgtctatcccaca
ttgtctcaagcggtaagaaggacaacgaacatgtactatgcggaaaagatattctccgga
tggattcccaaggttaccaagaagttgataagatggtttggttag
>scal00017c scal00017c >ref|ZP_01619080.1| hypothetical protein L8106_02057 [Lyngbya sp. PCC 8106] gb|EAW39060.1| hypothetical protein L8106_02057 [Lyngbya sp. PCC 8106] 19950:20618 reverse
atgacgaacaggaaatcaataataaagtttaccattctgataatgattcttgtgggcgcg
tttttcgcgttcaggtatacacccctgtcacaatatactcagaaagaaacgctcctggat
cttctttcaaagtttagagaacactggtgggggcctgttggttttataattatttatagt
atcggatgtgctttcgcattgcccggttcgctcttaaccttgtgcggaggggcaatattc
ggggtggcatggggtagcttttataacatattggcttctaatctgggcgctactcttgca
ttcttgatggcaagatacttcgggcgagatttcgtggcaaggcttatgaagggaaggata
gagtcctttgatgaaaaagttgccgataatggtttccggtttatattcacactcaggcta
ctccctcttgtcccttttaatgggcttaactttggctccggcctttccaggattaagtac
cgggattatttattaggttctgtactgggtatgataccgggcacatttatttatacctat
tttgcagatgcgcttctcagtggtgtaacggggagtggaaaaaaggcaatgaccaattta
attattgccagtgtattattgatattaatttcatttacaccaactatttataaaaagctg
aaaaagtag
>scal00018c scal00018c >emb|CAJ71680.1| hypothetical protein [Candidatus Kuenenia stuttgartiensis] 20629:21441 reverse
atgaattgtaacgatgtaagaaaatatttatacgcctttcttgatgatgaactcgatgtt
gagaagaacattgaggtattggggcattcaaatatatgctgtggatgcggtcggcgaatg
gagaaagaaaggctgcttcaaaaaagagtaaaagaaactgtttgtgaagtgaaggcgcct
gcataccttgaacagatgattttgaaaaggacggaagaaaagccaaatttctttatatca
gttgtaaagaaattaatgtcagaaagacgtctggtttctcttaccggtattgcggctgca
ataattatgacagtttattttttcgcaataacgggtaatttgaagaaagatgacgttctt
tacctggcagaatcaaaatatcatgactatatgatgcagcagctcgatctggacatccgt
tcacaggaccaagaagtaattgtggaatacctccgaaaacagaccaattcaagcatagtc
ctgcctgaaattaaggatgatgttcagttaattggcgcagcgctgtctgagattgatggc
gtgaaggtatcgcaggttttttatatgcgcgatgatggaactcctgtttcgctgatggta
atttgtaagcctgaacccggatctggacatagcaaaaacattgatttttcgaggatgaaa
gaaaagctcgtagatgggaatgtcgtttattatgacgataaagggtattgtggccattgc
aaaattatgggatggagagaagctgggaaccagtatgttgttgtctcaaagttggatagt
gatgaaattgtaagaatattgaagaaagcttga
>scal00019c scal00019c >emb|CAJ71679.1| similar to RNA polymerase sigma-70 factor, ECF subfamily [Candidatus Kuenenia stuttgartiensis] 21715:22251 reverse
atgagccaaaaacgtaaactccttgttcacatagacgccttatacaggtctgcattgtat
cttgctaaaaatgaaagcagtgcggatgatctggttcaggaaacatacttgaaggcattt
aagttcttacaggatgaaaaagagatcaggaatgcaaaggcgtggttattcaggatttta
atgaataccttcatcaataaataccggaaagacaaacgggagccatctctggtcgatttt
gatagcgtcgaagcatttcatgaatcgatacaggaagaggttatggcaccgtcgattctg
gatggtgagtcggtacttgaaacgttggtggatgatgatatcaaaatggcactgaaagcg
ttgccggatgacttccgtatggtaatattgctctcaactgttgagggtttttcttacaag
gagatttcaaaaatagtcaattgtccggtcggcacggtaatgtccaggatatacaggggg
agaaagatgttaaaagaaaaactggtcgattatgcggaaaaatatggatttaaataa
>scal00020c scal00020c >ref|YP_001207691.1| putative 6-phosphogluconate dehydrogenase (gnd-like) [Bradyrhizobium sp. ORS278] emb|CAL79474.1| putative 6-phosphogluconate dehydrogenase (gnd-like) [Bradyrhizobium sp. ORS278] 22654:23637 reverse
atgcaattaggaatgatcggtttgggaagaatgggggcgaatatggtgcaacgcttaatc
aatggagggcataaatgtgttgtctttgacttgaatcaggagaatgttaataagctcgta
gaaaaaggagctaccggctccaattcattagaaaattttgttcaaaatctgtgcaagcca
agagccgtctggttgatggtacctgcaggcgctgccacagaaaagactgtacaggaatta
gccggtctgttggaaccgggagacataattatcgatggtggtaacagtatgtacaaagat
gatgtccgcagggcacaagaattacttgaaaacggaattcattatgttgatgtgggaacg
agcggtggtattgccggcatagagaggggttactgtttaatgtatggcggggaaaaagaa
attgtggatagactggaacctgtttttaagacattggctcccggcaagggtaatattgaa
cgcacccctggaagagaaaataaagaaagtactgcagaaaaaggatatcttcactgcgga
cctgttgggtctggccattacgtcaagatggtgcataatggaatcgagtatggattaatg
caggcatatgctgaaggttttgacattttgcgcggcgccacaaaggagactgtgccggaa
ggtttgcggtttaatcttaatctggcagatatcgcggaagtttggcggcggggaagtgtc
gtttcttcatggttattggatttgacagccatggccttaattgaagaccctgaacttaag
gaatatacggggtttgttcaagattcaggagaaggtcgctggacgattcaagctgccctc
gaacgatcggttcccgttgaagtgctttctgctgctttatatactcgttttcgttcccgt
caggaccataccttcgccgaaaaaattctttcagcaatgcgaatgaaattcggcggtcac
gttgagttaattagcgttaagtaa
>scal00021c scal00021c >emb|CAJ71684.1| similar to glucoamylase [Candidatus Kuenenia stuttgartiensis] 23708:25708 reverse
atgccaagagatatccctgtaggtaatggcaacatattggtagctttcgataaaaattat
atattacgcgagttttattttcctcatgtggggcaggaaagccatacaaaaggtgagcct
tttcgttttggggtctgggtaaatggtaaattcagttgggtgcctgatggctggcaaata
aatatggattatttagatgatacattggtgactagcgtagagcttataaatacacaactg
aatatccgcatcattgcgaatgacctggttgattttcatgagaatatttacgtaaagaaa
ttaaccgtagaaaacttatctaatgaggcgcaggaggtgagaattttcctgtgtcacgat
tttcatatttacggaaatgatattggtgatactgcggttttcaggccggaggtaaacggt
ttgttgcattataagggtgaacggtatttcttaataaatgcctgtgctaataacaaatgt
ggcattgatcaatttgctactggtaataaagaacaggggactctgcagggaacctggaga
gatgccgaagacggtattctcagcaaaaacccggtggctcaaggctccgttgattcagta
attgctatacacttaaagttattgcctaaggcgaaggatgtttgtacttattggatatgt
gcgggcaggaattgggatgaggtacgcagtttaaatagggttatatgggagaaaacgcct
gaagtgattttaaaacggacatcggattactggaaactctggggagataaagaagagctg
aattacgatttgttgcctgataaaattgcccggctttataaaaggagtctcttaatcata
cgtacgcaaattgataataatggcgcaatcgttgctgcgaacgattcggatgttgtacag
ttcaacagggatacttacagttacgtctggccacgtgatggcgccctggttgcgcatgcc
cttgatttagccggttaccttggcctctcacgcagtttttttgatttctgtttacgggta
attgaaagggaagggtatttcttacataaatatacaccatatggagcgctggcgagttcc
tggcatccgtggttagatggcaatgaacgacagcttcctattcaggaggacgaaacggca
ctggttgtctgggcattatggaaccactacgatatctttcgagatattgaatttatcaga
ccgttatataagtcgctcattaaaaatgctgcggactttatgttgcgttatcgtgataaa
aacacaaaacttcctctacccagttatgacctatgggaggaacgatacggtgtacacgcc
tttactttagggtctgtttttggaggtttgatggcggcggcaaatttcgcagaagctttt
ggagaaattgaccttgccgaacgttacaaagatggagcgctggaaattaaagaggcaatg
agtgagtatctttatctagaaaaagaaaagcgttttgccagaatggtgaacttcagggaa
gatggaaagatagaagtagacaatactttagatgcgagtttgtgtggaatatttatgttt
ggggcctatgacgtaaatgatgaaaaggcagcaaatacaatgcggcagatttatgagaaa
ctctggtgcaagacggatgtaggaggcgtagcgcgttacgaaaatgacccttactatcgt
gtaagtgataaagttcccggtaatccctggtttgttactacactctggctggctcaatat
tatatagcacaggctaaaacaataatagaactggataaagcaatagatataatggaatgg
gttgccgcgcacgctctgccgagcggagtcctggcggagcaggttaatccctatactaat
gaacctgtttccgtttctcctttgacctggagccatgctacattcgttattgtcgcccag
gaatatcttaataaactattagagttagagaaatgtgaggcgtgtggacaatctaagtat
tctaaaaagagaaatgtttag
>scal00022c scal00022c >gb|ABD17745.1| D-glycero-D-manno-heptose-1-phosphate adenylyltransferase [Methanococcus voltae] 25821:26471 reverse
atgaaaaagacaattatatgtatcgatagagatggaacattaatttatgattcaaaagat
catctttttttaggaaaagatgatgcgtgggaatcagagatcaaattgcttccgcatgtt
attgacggtcttaaagcgctgaacgggatccccgattcagcaatttacatgatcacaaac
caatccggtgttgccataagcgatttccggctgttaacactcgaaagggctcatgaagtc
tgcgggtatgttgttggtaagataaaaaatatgggggcgtatattgacggccatttcctg
tgtccgcacgtcacccctggttatgtaaagacaaagccggacatgaattttgacaaaaga
tttgttcacgacaactgcggatgtttaaaacctgccctggggatggtctttaacgtgtta
aaagcggaaaatattactccggaaaacgcggatatatacattataggagaccgggcgacc
gatgtccggactgcgctgaacataaacggcattggggttcttatcccttttgaaaatgaa
cccggcgaagaagaaaaagcaagaaaattagaggatcaggcacatattcagataagcgtt
gatttacttaaagcggcggaatggatcattggtcgaaaaagaagcaggtaa
>scal00023 scal00023 expressed hypothetical protein of hydrazine hydrolase cluster partial 26543:27755 forward
aggtcaagaaaggtgaccggagaggtgcctgtacaggtacagccggaagccagtgtttat
actttagatggtcgtactttatttgtctgtaacgctgaaagtgatactgtgtcagttatt
gacgtaggcaataaggctgttgtaaagacaataaaagttggcgattggccatgcagtgtg
aaattgtctaaagatggatctaaggcatatgtttgttgttcaggcagtatgtggaataca
gttgatatcattgatactgcaatgaacagtaagataggcgaaatcagaactactgattat
ggtccaagagacatagcaatttcacctgatggaaagactgctgcggtaatcctggataca
actggtaagatcaacagaggtgtagattttgtagatcttacaacaggtagggttattgag
cacagaaatatctatcagagttgtaacctgaggggtgtagagtacacgcctgatggagca
tatgtacttgtcacaatggaacagccaaagaactggcttcctgtttgtgaagctgaaaat
gctcagatattctctaacaacctcgctgttgtagagacgaaaagaggcggtaaagttgca
agtatgcctttagatgagcataacaattatgatggtaatccatacggagtaactgtttct
cctgacggaaaatatgcatttgttggtattagaagtatgcacaggataacaatccttgat
ctgccaaagttgttggacatcgttgtttcaagcactcaggaagagcttgatgacatgaag
aatgacctgacattgatggttgattatctggtagctagagttaacgtaggtctaggccct
agttcagttgtcctttcaccggatggtaagactatgtacactgcaaactatttctcaaat
agtttatcagttattcaggtaggtgatgagccttcagttatagctacaatacagactggg
cctgaatgggagcctctcgaaagaggagagccgttaactgttcctgaagtgcattacagg
gcaaaacactcaccatacaagagtgaattggtgagatatggacagtttttgttcaacgaa
gcatcatggacactgcagggtgagtattcatgtgcaagctgccattatgaaagaggccag
acaacaggcacgatctgggatcttggtgatgaaggttggggcagttggaagaacacaaag
tacattagagggg
>scal00024 scal00024 undefined product 27317:27755 forward
atgaagaatgacctgacattgatggttgattatctggtagctagagttaacgtaggtcta
ggccctagttcagttgtcctttcaccggatggtaagactatgtacactgcaaactatttc
tcaaatagtttatcagttattcaggtaggtgatgagccttcagttatagctacaatacag
actgggcctgaatgggagcctctcgaaagaggagagccgttaactgttcctgaagtgcat
tacagggcaaaacactcaccatacaagagtgaattggtgagatatggacagtttttgttc
aacgaagcatcatggacactgcagggtgagtattcatgtgcaagctgccattatgaaaga
ggccagacaacaggcacgatctgggatcttggtgatgaaggttggggcagttggaagaac
acaaagtacattagagggg
>scal00025 scal00025 expressed hypothetical (diheme) protein of hydrazine hydrolase cluster partial 27751:28367 forward
aggggtagatatcttccaccgtttagacatgaagggttcactgggcatcctgatgaaatc
gtaggagctgcttcttcgattgacagagtatgtggtcgtgaccctggatttgttttcagg
agtgagaatttctctcctgaaagactagaggcattgattgcttacatcaggtctttagag
tttacaggaagtcctttcagaaaagaagatggttcattgacagaagctcagaaaagagga
tggaaagtatttagcgatccaaaagttggctgcatagagtgtcatcctggagatcctaag
aatccgagagcattgttcagtgacgcacagactcatgatgttggaaccggaagagttggt
ataaatggtttcaggacaacacctggtgcagtatataacgtgagggccttggaaacaggt
gtggatccttatggtgaagagtatgatgtgcctattattggacttgatcttgtgaaagag
tttgatactccaacattgagagatatttatgcatcaggtacatatttccatgatggtagt
gcagagactttgatgaatacgattgataacacttgcacaacaaaagatatgcatggtgtt
acatctcatctgaataa
>scal00026 scal00026 >emb|CAJ71946.1| conserved hypothetical protein [Candidatus Kuenenia stuttgartiensis] 28390:28836 forward
atgataaaaacgatacgatccttctacttcctgatcctcgtcgctactgttttcgctttt
tcaggttgtgtaaccaggtcaataaccgttaaaacaaatcccagtaatgctttggtatat
gttgatgataagcttattggagaaagccctgctacaacaccatttatgttttatggcacc
aggaaaataatgatagagaggaaggatgaggatggcgtacttacccatgaacgaacaata
gcatttgaaaaaatcaaggcgcccgtttacgaaatatttcctctggattttttctccgaa
atagtatggccattcaaaatcaaagatgaacaagttttaagttataatttagttgaatta
gatccattgccaattaaggagcgacaggcaaggatgttaaaaaatgcagaagagttgagg
caaagagtcaacgcgccggagttttag
>scal00027 scal00027 >emb|CAJ72967.1| conserved hypothetical protein [Candidatus Kuenenia stuttgartiensis] 28978:29622 forward
atgaaaatgacattaatctccacaataattctctctctcttgttcttctgctttggccag
attgttaatgccagtgaagatgataagaatagatggaacaaccgctataataccggggaa
tatctatacggtaaagagccgttaaagtttctgaaggagaaactggatattctggttaga
ggtaaggccctggtcttggctatgggagaagggagaaatgcggtatttcttgccgggaac
ggatttgacgttgacggttgtgatatttctgagaaagctatagagaaagccaaacttttc
gcccgggaaagcggtgtgacactgaatgcatttgtagctgatctggaagaatacaaaata
ccagttaatacgtatgatctcattacctgtttttattacacacagagatctctcataccc
cagatcaaggatggcctgaaaaagggaggcatggttatgcttgagacatattccatagac
caattgaaatatgaaaaaaacgcacccggacccaaaaacccggcctatctgttaaaacac
aacgaacttctcgattcattcagtgatttccgtatactttattatagagaaggcgagatc
gcagagaataagtcagtggtgagtttgatagcgcagaagagataa
>scal00028 scal00028 >emb|CAI64096.1| hypothetical protein [uncultured archaeon] emb|CAI64233.1| hypothetical protein [uncultured archaeon] 29677:30219 forward
atgattaaaaacatcgacaaattatcaccaaatgatgctttaatagttttaagacagcta
tgggataactatcctgaattgcaaaaagacattttaataaaatccgaaaaaatattatcc
gatattgacagagatgaaattgccgaagacgttttttgggttctaaataatatagatgtt
catgaattatgggatcgatcagggtcaagtacggatggatatacctcacctgaagatatg
gcagtggaaatgatcgaggaagaactggaatcctttaataatgaagttaataaataccat
gatctgaaaatggcagaacaagctaagcagtattgcatgggagtattaaaaggaatatac
gagtttgacaaagaatctcaatcagaatttaaagattgggctactgatattcctcctgaa
tgttttggttatcttctggatgaatggaaaaagaagtgcaaacgaaagaaggatttaggg
gaaatgaacgaatttattaaaaaagagtgtccggattgggcagagtgggccataagagaa
taa
>orf00043 orf00043 >ref|ZP_07204972.1| conserved hypothetical protein [delta proteobacterium NaphS2] gb|EFK05693.1| conserved hypothetical protein [delta proteobacterium NaphS2] 30331:30510 forward
atggaaacattgaagaaagaagcaattaatgcaatttctaaattaccggaatcggctgat
attgatgacattatgtaccgtgtttatgtgattaataagattaagaaagggcaggaagct
gtaaaggaaggaaatgttgtatcagttgaagcactaaaggaagagatgaaaacgtggtaa
>scal00029 scal00029 >ref|NP_929201.1| hypothetical protein plu1934 [Photorhabdus luminescens subsp. laumondii TTO1] emb|CAE14227.1| unnamed protein product [Photorhabdus luminescens subsp. laumondii TTO1] 30569:31405 forward
atgaatacaattaaaattataatcagtttatataatgccttaaccaagaaattggtaaag
ggaacaattcctgtcaaattaaggccaagtagtttagttggtactgttcaagatgaccca
tttgactgttgggttggcaatgaaataaagaaaacaatgccggacattgagatatatcat
gctggaaaattaacaactccagatattattttaagaaatagaaaaactaatacaattatt
ggcttggaagttaaaaagctgatccaacaatcaaatgggactgaccctagaggaatgact
attgactacaacagttgcttgccttgtggaagggctcttgtggaaattggagacaatact
gtagaaattccatgtttctatctttttgctttacttagcccggatagttctaaaattgta
actactattataatggacggcgattttttaaattatgattttgatctgcataaagaagct
aaatattctaatcaaagcgagtataaacatggtccttatggggaaggctccgtgcggcat
aggaaaatgtatacttacccaaatccgcttaattacaagttaagttttttccaccttcgt
catattcttgtaatcaagaaacatgattattcagctaaaagacaacatttaaattgtact
gatctcattattcggaatgacaaattcaataactcctttcattacgtagtaatagataac
acttcaaaatcaagtttagctctcaataaactaccggttaggagagacatttttaaaccg
tgtaaagaacggaaaccaaaagaacgagtggcatcaatgccacgattaagtccataa
>scal00030 scal00030 >ref|YP_343391.1| hypothetical protein Noc_1367 [Nitrosococcus oceani ATCC 19707] gb|ABA57861.1| conserved hypothetical protein [Nitrosococcus oceani ATCC 19707] 31421:33640 forward
atgactgcatatatagaaaaggattttccaataggttttttaagccagctagcagaacaa
gaatcttggagaaaggaagtttaccgtccggtatattatatacacaaatggtgggcgaaa
cggcttggttctgttttcagaggaataattttggcagcctgtgcaaaagaggagtcagat
attcagggggatttctataaagctattaacttctctgatataacaatttttgatcctttt
atgggtagcggtgtggcggttggtgaggcaatcaagctggggtgtaaggtaattggccgt
gatataaatcctgtatcggctactatagttaaggccagcttatcgcagtataattccaat
gatgtggagagcgtctttagcggtattgaaagaaacgtaaaaaaaagaataaagtcctac
tttaaatcaaaacttgaagatggaagtaccgttgatgttctttattacttttgggttaaa
atagttgattgtccaaattgtgaaaaacagattgatttatttaaaacaagaattttttca
aaaaatgcagttcccaaaaaagataaagccgctaagtctatatgcccgcaatgttcatcc
ataaaccatactgtttataataacacgtcaacaacttgccaatcatgtgaccataactat
gaccctcaaaaaggtaatataagcaatggcaaagtaatatgtcctagttgttcaaaccgg
ttcaagttggttgattttttaaaaaataccaaagaacctttagaacataaactttatgcc
aaattagtattattatcggatggcagcaaacaatatgaagcggtttgtgattatgattta
gacctatgtcaaaaagcgagatcagagttgaagtttataaaatcccgattccctttagtc
caaataaagaaaggttataatactaatcaagtattaaagtacaactataattattggcat
caaatgttttccccgaagcaattgctttgcattaatattcttgcagatgaaataaataaa
atatctgatttcgatttaaagaggctctttgcctgtttgttttccggtgttttggagttt
aacaatatgttctgttcgtttaagggagaagggaccggggctgtccggcatatgtttgct
catcatattttaaaacctgaactaatgcctttagaagcgaatatttggggtacaccaaaa
tcatcaggatcgtttacaacgctttataatagtagaatcagacgtgctatagcatataaa
ctcaacccatttgaaatagaattatttggtaaaaaaacatctaaggtttcatatattagc
aaaacactgaattgtgatatagtagaaaactttcctgcttttaaggccaacggcgcttct
gtttatatttcgcagggtgattctgctaaaaccgatattgaagacaattcaattgatatc
gttgttacagatccgcctttttttgataatgttcattattctgaactggcagactttttt
ttctattggttaaatcaaatattagatatatctaaaaaagagtctacacgaaacattgct
gaagttcaggatacaaatgctgaaagtttttctgaaaaattatgtgatgtatttttagaa
tgtaatcgagttttgaaaaaagatggtttactggttttcacttatcatcattccaggcat
gaaggatgggtttctgtgtataatgcgatacgaaaagccggtttttcttgcattcagaca
tttccaattaaggcggaaatgtcagtttctatgtcaatacaacaagcaaaaatacctatt
catctcgatttaattatcgtttgtaaaaaagagaatgatgttgagccaatgcgcgcaaat
aaggacattattcatacatcagttgaagttgcaaaatcccaaatagctgagctgattaaa
tcaggcataaaaatttcagcaggtgattcaatggttgcgtttatggggcgttttttatgt
gaactaagccgtattggaaacataaagaatgagttagaattattatcagatattgaaaaa
gacagtaatatatgtatttccgaattattgatgacaaaagcagtaccagatgatgaatac
gaattacctaaagaacctgtccaattaacactgtttgatacaatggaagaatatttggct
gacaaagtacttaagatggataagtcatccgataagcctcagccttgccatttatcctaa
>orf00047 orf00047 >ref|ZP_01288675.1| hypothetical protein MldDRAFT_4802 [delta proteobacterium MLMS-1] gb|EAT04887.1| hypothetical protein MldDRAFT_4802 [delta proteobacterium MLMS-1] 33779:34060 forward
atggaaacagaaaacaaagaatgtcctttttgtaaagcagatgcaaaggtaattattatg
aagtgtatcttttgcggtggttcaacagaaaaaaaagatgtaatatttcattatgaagat
gataatgaatatctttttgtagagaatgttcctgcggaagtttgtaactcatgtggagaa
aaaacatactctcctgatgttacagacaaactcttagaatattcaaaaaaacagtctaaa
ccatcaaaaacaattgaagttccagtatacagttttaaatga
>orf00048 orf00048 >ref|ZP_02004593.1| protein of unknown function UPF0150 [Beggiatoa sp. PS] gb|EDN65406.1| protein of unknown function UPF0150 [Beggiatoa sp. PS] 34092:34238 forward
atgatgaatagtaaatacgaaattattatttattggagcaaagatgatgaggctttcata
gctgaggttccagaattagccggatgcacgtcagatggcaaagcctatcgagacgcttta
accaatgttcagagagttattgaataa
>orf00050 orf00050 >ref|ZP_04921591.1| conserved hypothetical protein [Vibrio sp. Ex25] ref|YP_003285839.1| hypothetical protein VEA_003214 [Vibrio sp. Ex25] gb|EDN58064.1| conserved hypothetical protein [Vibrio sp. Ex25] gb|ACY51374.1| hypothetical protein VEA_003214 [Vibrio sp. Ex25] 34503:34736 forward
atgaatgataaattcaataatcttctctttaaatatagaactttcaataaatctagtttg
gaaatcttaattaacaaaaaaatatatttagccaaatcttgtacattcaatgatccattt
gattctcagcttcttccaaaagattttcaacaagaacttgttgatctcggcgttcagcca
gaagatgtaaatattaatgaacacagtaattatgttaaggatcggcaagattga
>scal00031 scal00031 >emb|CAJ72968.1| strongly similar to ATP-dependent DNA helicase [Candidatus Kuenenia stuttgartiensis] 34849:37056 forward
atgaacatcttagacaatgtaacagatgcccaaaaagaagcaataacccatatagacgga
cctttgctcgtgattgcgggggctggtagcggcaagactagggtgattacacgcagggta
gggtatcttgttgagaaggggattgatccggcaaatattttatccataacttttactaat
aaagctgctaatgagatgaaagagcggttgggtgaatttctcgatatccggggtatgtgg
atctcaacttttcacgccatgtgttccaggatattacgtagtgaaattgagcatctggaa
tttaccagaaacttcagtatctatgattcaggggatcaggctaagtgcataaaggatatt
atgaaagaactgaaactggacactgatcactggagaccgaatgcagttgcagcaactata
agtaacgctaaaaatgagttgctgtcagcagatgaatttgctgagtataagtcaggctat
tataatgacgttgtttcaaaggtatacaccaaatatcagaaatatcttgagacaaataat
gcgctggattttgacgacctgcttttcaaggttgtgcatctgtttaagaaatttcctgaa
gtattggagaaataccaggagaaattcaggtatatactcattgatgagtatcaggacaca
aatcatgcgcagtacgcaatcactcaactgttggcgcaaaggtatgaaaatatttgtgca
accggagatccagatcaatctatttacggttggcgcggtgccaatatacggaatatactc
aattttgaaaaagattaccctgatacaaaaaccgtcagcttggaacaaaactatcgttca
acaaagaacattcttcttgtcgcctcagaaataatcaataataacatatcaaggaaaccg
aaatccctctggacggaaaatagcgaagggaacaaggtcaggattattcactgtgaggac
gagaatgttgaatcaaaggaaatagcagcaaatatttctgaatttataaagagtggaagt
acacattccgatatagctgttttctaccgtacaaacgcgcagtcacgtgtattggaaacc
tgcatgctacgtgaaggaataccttactcaattgtgggtaatgttgcattcttcaaaaga
aaagagattaaagatctcctctcttacctcaagctctgtgcgaaccctgaagacgatttg
tcatttgaaagaattataaatgttcctgcaagaggcatcggagcaacgactataaaacga
ttaagagagtgggcggtattgaataatgcaaatatattagaggcgatatccagggttcag
gagattaaggaaatcaaaggaaaaagctccaaggcggtgaaaggtttccaggatattatt
tccgggctacataagctcccaacttatccggtaatgggatttgtaaaacaggttatagag
aaaattggatatgcagattacctggtactatcttacgaagctgatagcgaggagaggttg
gaaaatattgaggagctggtaaatgctgccagtgagtatgatgcttcaaatccggaaggt
tcgctccagggttttttagaagaggtgtcactggttgcagatattgacaagtgggatgat
gcggcagataccgttacccttatgacgctgcatgccgcaaaaggtttggaatttccggtt
gttttcatagctggtcttgaggaagggttattgccgcactcgcaatcaaaagattcagat
gatgttgaagaggagcgtcgtttgtgctatgtgggtattacaagagcccaaaaggacctg
tttctggtccataccagataccgggcaaaatacggaaagcgttctgcgtgtattccttca
cgatttttaagcgagatacctgtcgattttgttgaggagattgataaaacaatctatagt
tcttacgttgataaactgcataccgaatctacagtgggatacagaaaatcagcagaggaa
gaggattatcaatatgatgagttgccggtattccagcttgatgagcctcaagaaagtatc
gaactggtttcaggagatattgtaaagcatgcaatctttggccgtgggcgagttgtaaaa
atagccccatcttcagacacagtacatgttgattttaataatgtcggtatgaagaagctg
gcactggaatatgctaatttagaaaagatagaaggttcttgtagataa
>scal00032 scal00032 expressed iron-sulfur protein NifS 37116:38294 forward
gtgagaacattggataaaatatatctggatcatgcgtcttgtacgccaacacatccatta
gttgtagaagcaatggtagactcaataaaaaactgctatggtaatccgtcaaacctgcat
catttcgggcagattacgggtaaagcagttgcgactgccagggagaaagtggcatcactc
ataggtgcaaaaactgaagagataatatttacatcaagtgggagtgaagcaaataatttt
gccattagaggtcttgcaacggcaaataagaagaagggtaagcacattattacatcacag
atagagcatttttcaatacttaatcccctgaaaaaactgaagaaaatgggttttgaggtt
acgcaggtacctgttgataaatacggcatgatagatcctgctgatgttgcaagttccatt
acgccagagactatcctcgtctcgataatgcatgcaaatagtgaaataggcactattgag
ccgattgaagagatcgggaaaatcgttaaggaaaaaggtatcacctttcatgttgatgcc
gtggcatctgcaggttatatacctgttgatgttgatgcgatgatggctgatgccataagc
ctggcaggcagccagttctatggcccaccgggtgccggtgcgctctatctgaggggaaaa
acgaggatcgttccttttatagaaggtggtgtgcaggaaggcgggcgccgtgccggaaca
gagaatatacctggaatagtaggcatgggtaaagccgcagaattggcaaagagagagatg
gacacgcgcatgggggcaataaaacctctgcgtgataaattattaaacggcttgatggat
tcaatagatcatatttatctgaatggccatcctgaaaaacgattaccaaacaatataaac
atcagtattgaatatgttgagggcgagtctatacttctgtttttagatatgaagggaata
gcggtctcttccggttcggcatgtacctcccggtcgttgaaatcatcacatgtcttgagc
gctattggagtagaagatgcgatagctcagggttcgatactcttcagtctgggaatagac
aattctgaagcacatattgaatacgtattagagacacttccgccaataataaaaaggttg
agagacatgtctccattatatgaggatagccaggcttga
>scal00033c scal00033c conserved hypothetical protein with 1 cxxch motive; putative sensor kinase 39445:40224 reverse
gtgttaaaaaaattaacaaacagcggattggttttattgctggctgcttgtatatcatct
actcatgtgtttgctgaagtagataaaagtgtggaaaagcgggctgaactagcggctaag
tttattatttcctgtagggctattatcgcccaacaacaggatttgtttaataatcctgat
ataggtgataaaggtttcactggtgaggtctacgcagccaagatcaagaaacattttaag
gatgcaacaggtgtggatgtatctgaagaagacgcttcttcagcagaccctacgaaaaag
atccttggcgttctgcttgtctccgcaaaaaacgtgatcaacgaaagccagaagatactc
aaccagaagggcagaggatttaagaaaataatccctgcaatcgtaggcagacgtataggt
tacaaatataacgaggccatgggaggaggctataatcttaaacagacaagtcttaaattc
agaaatcccgctaatcatccggatgccttcgagaagaagatacttgaggcgtttaaggct
gaaggttacccaaaaggggaaggtaaaggagagattgttactaacagtgatgagtcacag
acataccgttacatgttgcctctttacatcaagcctgcatgtctcaagtgtcatggcgat
ccaaagggggagagggacatagcaagaaaaataaaggaggggtataaggaaggagaaata
cgtggagccattagtttgaaaattccttattcttttggaaaacctacagaggcagaataa
>scal00034c scal00034c >dbj|BAD82900.1| hypothetical protein [Pseudomonas sp. MT-1] 40349:41161 reverse
atgaagaaatcaattgttgtatttatgcttatactttttactgcaatatctgcacaagcc
aaggttatagaaaatacggaactggctataaatagcagcggtgagaccagagtattaaca
atgaaaatggccaagttatacggaatccaggtcttaaaagattatccatccggaaaaaag
cgaattgccaataaaaacctggctaaaacgaaagaggcaatgagtgaaatatataagcag
ttgcttatatataaacctatagccgctaataaagaatttacaaaagtagttaaggcggct
cagttaagttggtatcagatggaaaagatgctttctataccaccatcaaagacagggttt
atggatgttttggatattagtgacacgctacttgatgataatgaaatgatgacatcgtac
gcggaatctctctctccagtacctatctctgagattataaatatggcaggaagacagcaa
atgtactcccagaaattggcgcgtgattaccttgcagcgagtctggatgttgataaagaa
tatcgaatagatttgatgctcgatgctgcaattgaatttgaaagtgctatgttaatgatg
gaaggtgtttccgagaatacggacaaaatgaaaggcctgataaaatctattactaagatg
gaatggagaaaagtctacaaaacagcaactgaatgtattgagagcaatggcaccaaattc
aatgtagtaattatgatgaaattctgtgacacactattggacaaaacgaaccgattaaca
tctctttatgtagggattgtcgagaatcaatag
>scal00035c scal00035c >emb|CAJ71136.1| hypothetical protein [Candidatus Kuenenia stuttgartiensis] 41448:41981 reverse
atgattgaagaacatattcgtttcaactcggatggtttgaatctggggggggtattgtcg
tatgatgaaaacattattaaccctccgatggtacttttgtgcccgccgcatcctcacctt
ggcggtgatatggaaaataatgttatcacggcgttgggtaatgtactggcagaaaatggt
tttgctacgttgcggtttaattaccgtggagttggtagcagcgaaagtaagcttaataat
atcgcagagatatatgagtattgggaagagattttaaacaatgatgactgttccgatgcc
attattgatgcgacttcagcaattaactatttaaaatcaacagttggtacaaaaaataca
tttattgcaggatattcatttggtgcgatcgtagcgatgatgctgagtgtggagaatgca
gatataagtgcatttgcatcaatctctacgccttttggtagatttgatactgcatttcta
tctgattgcgaaaaacctaaactcttcgtctgcgcagataatgattttgcttcg
>scal00036c scal00036c >ref|ZP_02001314.1| hypothetical protein BGP_2008 [Beggiatoa sp. PS] gb|EDN68681.1| hypothetical protein BGP_2008 [Beggiatoa sp. PS] 42746:43135 reverse
gtgatattaagactctataaacaacttgaaaatgtagccaataatgaatacggcgatgtt
attgaaaatgtggaaattattcatagccatgccggtcgggcaagaaaactaagaattgaa
cttatagatagtacatatatcgatattttttattccgaggaaaaaaattattcctttcat
tgggaacaaaagaatgtaagaaattcaatatacaggcatgataatgcacctcacaagaaa
tggtctaatatcaagacttttccaaaacactgccatgatggtgatcagggcaatgttata
gaaagtgatcttccagacaatccagatatagcactaagagtctttttgtcatttgtcaga
aagaagataatagaacaaaaacacaaatga
>scal00037c scal00037c >ref|ZP_02001315.1| hypothetical protein BGP_2009 [Beggiatoa sp. PS] gb|EDN68682.1| hypothetical protein BGP_2009 [Beggiatoa sp. PS] 43116:43400 reverse
atggcgctgccaactacagttgaaactattgcaaagaagtattcaatgtctacagacgaa
tttatcagtttaggctctaaacttgctttgaaagaaaaaaagaaaaattttcagattgaa
aagattgagattcttgcaagatatggcaccgacacggtaaatgaattacatcaaaaaata
aaggaaggtgccgtgccggaacatccagcatgggaagatctaatcgagattcaaaacatt
gaagcagagataaaggaaatagagggtgatattaagactctataa
>scal00038c scal00038c >gb|ABQ25001.1| protein of unknown function DUF1568 [Geobacter uraniumreducens Rf4] 43979:45031 reverse
gcattgacggtattactcaatattgctatattcttgcttatgccaagaaatccaaggatt
gagtatggtggagcggtatatcatgtgatgagtcgtggtaatagacaggagaagattttc
cgggatgatactgaccgtgaactgtttcttgaaaccttaacggaagtatgtgcaaggact
ggctgggttattcatgcttatgtactcatggataaccattatcacattctcctggaaacc
ccggaacccaacctggtcgttggtatgaagtggtttcaaggaacgtatactcagagattt
aatgcgagaaatagagaatgggggcatttgtttcaggggcggtacaaggccttattggtg
gataatggcagtgatgcttatttcccgattgtcagttcctatatccatctgaatccggca
agggctggattgttcgacatgaaaaaaggtaaacttaatgactttgcctggagtagctat
ccattctatttaaggacatctaaacggccagtatggctaagtgttgaaatggtacttgac
tgccatggcgtagatgatactcgtaagggacgtgtctggtatcgccgatatatccagcaa
cgagtagatgaaatagccagtagcaatgatccatacgggttggacactgattggtccagg
attcgacgtggttggtatttcggttgtgatgcgtttcgagacaacctgcttgatagactg
gatgtcataaggtctaagtgtaagcgttccagcttcagcggcccagagatacggatgcat
aatgagagagagtcgctacacttgctatcgaccgggctaaagcaacttgacctgacaaat
aaaatcctggagttattgcccaagggtgctcctgagaaaaaggctcttgtatggtatatt
cggagcaaaacaactgttagtaatgactggctatcacaatacctattttgtggccatccc
agtaacataccacgctgcattaatgctgttaaagataaaaagagtaaagttcttaataga
ttagttgcgaaattacttaaatgcgaggactga
>scal00039c scal00039c >ref|YP_663008.1| hypothetical protein Patl_3452 [Pseudoalteromonas atlantica T6c] gb|ABG41954.1| hypothetical protein Patl_3452 [Pseudoalteromonas atlantica T6c] 45365:47143 reverse
atgaaatatattgataaaatagaaataaagtattttcgatctataaaaagtgcttttgtt
aaaaatacaaatcatcttaatgttttgtctggaaaaaatgatattggaaaatcaaatgta
ttaagagcgttagacttgttttttgggacgtataaatgcaattttcaagaagattataat
aaggaaaggctaagtgaagtaaaagaagaatcaataaaaggaaaacaaattattaatatc
gcaataactttcaataaaccaaaaggctcaataagcctcccaccaaaattcagggtttca
agaacttgggatagaaatggaagtttaataagtcagaatgataatttagaaaatgcactg
aaaaaatcgaaaataaccaacgtaagtatcaagacatcacggacaagccttacggcattt
atgaacaagatatactatatacatgtacctgctgttaggggagaagttttctttagagag
cttttagggattctccagaacgagatgtttgcagcagagagtagaaaaacaaaatatgac
aaatcgaaaaatatttctaagttgactaaatcatttaatcaagaaattaggaacctaaca
caatctctaaacaaagattttaagtcaactacaggtattgattctaatgtaagtctacca
actaatatggctgaattgtttcgagcattacaaattgacacacaacatggaactcatgag
attttgttaacaaatagaggtcaaggactaaaaatgagatatatacccactattttaaac
tatatatcatcaatttcgaagtcctactttatttggggatttgatgaaccagagaactcc
tgtgagtattcattgtgcaaaaaaatggctgatgattttgaaaacaaattctcaaataaa
gcacagattttcattgtttctcattctttcaactttgtaacattacagtcagatagtaca
tctgtatatcgagtgtatatggagaataacgatgtaaactctcaaatagaaccacatgct
aaagatagcaataaattagaaaatgaactcggaatatattacatacataataagctaaat
gaaacatttgataaatacaacgaaaaattaagttactataaagaggttgaggaaaaactt
aaagatgagacaaagccacaattattttttgaaggtgaatcagatagtataaatttaact
actgcatacaaaaagttatttgataaagatataaatgaatcatttaggctaggaaaccat
caaaaaacaaaagaaggttctgcaattggtgaaggtgcacctttattgaataatttcatg
tatcagtatgttggaaagatgcaatcaacatcactcatattcggactttttgactatgac
gaagaagggatgaagcaaattaaatcgttagtcaaaataggtaattataatcaatatgaa
aatgatgctggctataaacatatttataaaaaagaagattgcgaaaatatatttgtcatg
cttattgtgcctccagatcatagggttgatttttacgaccatgaaaatccagatttttgc
catgtatcaactgaactattatatatggacaaagaaatccctgaagctaacagaaaatat
ccatcaaaatttgataaccgaatatttggatttaaagggaataaggtggcatttgctaaa
aaaattagaaagtttgttttagatggaaagaaaatagactgttcggggtttagtcctaca
tttaaaatacttgataaaataataaatgattctaaataa
>scal00040 scal00040 putative histidine kinase 47249:48340 forward
atgaataataaagtgttacctgtttctactgttatcatcgcttctctttttatctttgtt
ttattctggtctatagatcaatcaaagcaaaatcagcataaggccttaaaccggcttaag
gtacttcatgaactgagtattataagggctaaactggaaagcggtttgaactcaagattg
taccttgtatccggtttgattgcttatactactctcaatcctgatatagaattagatgaa
ttccagtctttagccagagtcctgattgaaggtcacaccggcattaggagcatacaactg
gctaaggactcaatagtcagtcatctatatccattatccgggaatgaaaacgcaataggg
ttgaaattattagagcatccaaaacaacgatttgctgctgaaagggcgataagtacaaaa
aagactgttgtcgcaggacctgtcaatctggtgcagggaggtgaagccttcattagccga
accccgatattcattccatctgatgcaggtgtcaaaggagatacttcatattggggatta
gcaaccattctgattacccctgatgttttgtttgaagacgctgggttgcgggaatatacc
gacaatattcaatgtgcgattcgaggagaaaacggattaggtgctaagggaataatattc
ttgggtagcaagactgtttttgaatctgctcctgtctctttaaatgtatctttgccaaac
ggatcgtggcaactggcggcgataccaacaggaggatggtcgaatgctgttccagtttcg
tgggagttacggactgttggaagtttaacggggtttctagttggtctcctggtatacttc
tttgtaagaaaccgaattcatctgagtctggagaaacataaacttcaaatagctctgaat
gatgttaagaagctcagcggttttttcccgatttgtgctagttgtaaaaagatacgagac
gatcaaggctattggaatcagattgaagagtatatacgtgaacattcagaagcaaaattt
actcacagcatctgtcctgaatgcacaaagaagctttatcctgatatgttaaaaggagag
tccaatgaataa
>scal00041 scal00041 hypothetical protein 48428:50089 forward
atgaagaataaatggcaaattttaataacaattttcacgttggtaattatccaaaactgt
accattacagaaaaacatgaaccgaaagctgttataggacacattaaggctaatgtagtc
agttcaggcaaagactttaccttccccgaacaaaccccggagtttctttcatccacctca
aattgcggtatctgtttttccggtggcggtacgcgttctctttctgcctcgatgggtcaa
atgagagggttggatcaacttggaatcttaacgaacgccagatatatttcctgtgtttcg
ggtggttcatgggcttcctccgtatttacttactacaaatccggagcttccgatgaccgg
gaattgctcggtatagaccccagttcgcaagagaggaaaacctggaaactgtcggattgg
agttcaagtctcaagaaatcaaatttagcatacccgtctacggctgattttgaaaaaaca
attctagattatctccttataggtccggaggatacggcatggatcaatgccgttagagat
actttttttaaaccttttggtctggatgggaacaactttttcagcctggatagttctact
gttaccaggattctcaatgcaaacaaaatgctacaaccagactggaactcttcaaatttt
gacattccaaaggaagggaggccttacctcatagttaatggtactttgctgtggcctgtt
gagctggaagatctggataaagtggatagagttctggtacaattcacccctctctatgtc
ggcaacccatttgcgctcaccttaaaagcgaagcctcattggtttaaaaatcaacatttg
aatacgggaggtggtgttctggatacctttgcctttggaagtagcggccctgatgcagcc
cccggtgcctggctggagatgccggaaccgtctgatgcctttactatctggcatgccagc
ggtataagcagtgccgcttatggatatgaggaatccgaaacagatatcaagggcctttta
cccagagaaaattactgggccataacagattctgaaaaatcactaactgtttctcaggat
caatacttttcagatggcggtaacctggaaaattttggcattatggccatgctgcagaga
caggttaaaaaaatcatagtcttcgtaaattcaggaacgtccttaaaaaaggatggagaa
aatatcacaattgactcagatattgctctactctttggattagacaattctatattcccc
aacaaccaggtttttgtcgccgatgactacgcttctcttgccaacaaactctgggatacg
tatgccaaaggtgggcttgctatggcgaaggaaagttatactaccaagccgaacgactgg
tttggtatccctgaatatgaggttgaagtactatgggtttataatgctcccgtacaggat
tggattgatctattgagcccggaggttcaaagtgcgattcacaagggtatagaaggaaaa
caaccgttaaaaggttttcctaattacaaaaccattgatgaaaactggcttaagctgata
cagcttaagccagaacaggtatctttactggcagatatgtacagttggtcaattcagaaa
aatagcacaatattcgagcaatttttagctcctgtacaataa
>scal00042c scal00042c putative response regulator protein 50185:50643 reverse
atgaagactataatgattatagagaacaatgagacttaccacaacatctacaaggcaatg
ctgaaaggccataattataaatttatccagacatatgatggctacgaagcgatggagaaa
atggatgaaacaactccggacctgataatccttgacatgcttatggatatgatcaccgga
gacacatttttcatgtacctgaggaatatccctgaatacgcaaacattccggttatcata
atcagttcagcacccgagaggctatacaatcatctcagaataaccgaccctaatctcgct
tttatcgaaaagagattcctggacagggagatactgattggagagatagataaaaagatc
tccttccccgagaacacaaaatgtattgtatccagattgcctgaaacacccgccccaggc
acaaagaacgcatgcgtgatcggcgactctaataattga
>scal00043 scal00043 unkown protein 50713:51057 forward
atacgtgcatcatcactccttggtactctgagtgacgtttgtataacaggtgaattctat
ttcaatgcatatttctaccaccttaaggaattatcagtgatcatctttgcagagacagcg
agtcctttatatgacaaatatcaatgtggacctgagcctcaagggctatatttcctatat
aaaagacaatacagggttttcataaccgggaagactacggcttctcatttcaagagtaat
cctgaaggtggtaaaaacagaaagaaggcttcggggacttgtattattgtcttactcgtt
tgtaatcaggcgatatatataattcgtcctggtcacaaagtttaa
>scal00044 scal00044 putative sodium dependent transporter 51474:52406 forward
atgattcatctattaacaaggctcttccctttgtgggcaatcctcttatccgcaactgca
ttcttctatcctaatctgtttgcatggttgagatcggctattattcctctattatctgtc
gtaatgttctgcatggggatgaccttgaaatggtcggatttcaaggaatcagtcaagtct
ccaaaaataattctaattggtgtcctgcttcaatatttagtaatgcctttatccgctttt
ttgatatcaaaatcgtttggcctgacgcctgagcttattgcaggtatggtgcttgtagga
agcagtgcgggagggacagcgtctaatgtaatctgttatcttgcaaggggaaatgttgca
ttatcaattacgttaacattgacgtctacgctcattgcggtatttgcgatgccggctctt
tctctgctctacttacatcagattgtacatgttccgttcctaaaaatgctgttcagtata
ttacagatggttcttgtaccggtacttgccgggactactctcaatacctttttgggtgcc
agaataaaaaagattggttctgcttttccgtttgtttcaacccttgccattgttgtaatt
attgccatcatcatcggtcttaatcaggcaaagttgaaagaggtgggttatgttattatc
tgtgccgtgatgctgcacaacctgtgcggactcttaatcggtttctggcttccgaagtcc
ctgggatatgatgatcgtacatgtcgtaccctcagtattgaggtcggtatgcaaaactcg
gggttgagtgtcgcgttggccattaagcatttctctgtaatggcggcaattccgggcgcg
atattcagtatatggcataatttgtcaggatcatttctcgccggatattggagttttaag
aaatcctgggaaaaagcagagaaaaatagttga
>scal00045 scal00045 >ref|YP_847046.1| Glyoxalase/bleomycin resistance protein/dioxygenase [Syntrophobacter fumaroxidans MPOB] gb|ABK18611.1| Glyoxalase/bleomycin resistance protein/dioxygenase [Syntrophobacter fumaroxidans MPOB] 52519:52887 forward
atgacaaatactttctcccttaaaactgccaatactatcctgtattgtaaaaaatggcag
gaaactgttaatttctataaacatcatttaaagttgccaattacccatgactcggattgg
tttatagagtttaaattgacggagactgcacatatcagtattgcggatgagcagagggcg
tccgtcaagagtagcagtggggcgggtataacgttggcgcttcaggttgaagacattgcc
ggggcctggcaattcctgtgtgacagtggactggaaatagacccggtcagggaacatcca
tggggtgctaatgttttctacttctttgatcctgagggacatcggattgaggtctggtca
ccaaaatag
>scal00046c scal00046c putative peptidase 52891:53859 reverse
atgattttgccagcttttgtattggtaaccggctgtgcgagtactaacaccggcccaccg
atttctcagggcgaattgaagaagctggaggatgaaattgaaactctggcgacagaaatt
tatatcaatgatctggtcagtgtgtggaaggtgggacttaaagtcctgagcattatgcca
gaaggaacatttgaaaagcatgcggtgataggcgcactcgttgttgataacaccgaaaac
attgccaggtattataagctgccgacagaggatggatgtgttgtcgttggtgtaatagac
gattatatagctgaccttgcaggcattagagaaggtgatattataaaagagattgaaggt
aaagaggtcaaggatagtaaccatgttacttttaaggtagacggggtttccacagtggta
gtagagaggaatgatgcaagactttcctttgacgtaaagcctgaagagaaaccatactta
cgtattagtcttaaggaaacagcgaagattaacgcgtatgcaaaatttaccggtatacaa
tttacgacaggtatggtcaactttgtagaagatgatgatgagcttgccgtcataatggga
catgaacttgcacatcttacagccaggcatctaccaaagaatatcagcatggtcgcatta
tgcggggtattaggtggtcttacgggcccatttgcacctttcacaactcaggcactgtac
gcaccatacagtaggaaaaatgaacgggaagccgattatctgggtcttatctatgcacat
aatgcgggctatgatgtagaaaagggagccgttctctggaaacgtttcgctctggaaatt
cccagaagccggtcaaaaagctttcttcgcagccatccggcaagcccggaaagaattctg
agggtcaagaatgtcgtaaagttaataaagtcaggcaaaattccgctggaggatttaata
cccaattag
>scal00047c scal00047c cysteine biosynthesis protein CysQ 53910:54761 reverse
atggatactattcaatatgacaaacttattctgactactattcttgccgcaaagcgtgca
ggagaagcaattcttgatgtttacaactcagattttgaggttgagcataaagatgacaaa
tcaccactgacattagcagacaaaagatcacacgaaatcattgagaatgttctggaacaa
actataaccgttaataactccacagtaccaattttaagtgaagaaggaaaagagaccccc
tatgatgaaagaaaaaaatgggaatatttctggctcgttgatccccttgatgggacaaaa
gagtttgttaaaaaaaatggggagttcaccgtaaacattgcactcatacacaaacacaag
ccggttctcggtattatctacatacccgttaaggatgtgttctattttgcggccctaaac
atcggtgcatacaagctggaaaacagcgaaatcttaaccgatgatttatcaataaaagag
ctgatagataaatcacaaagactaccactgagcaaaaacaataaaacttctcttaccgtt
attggtagtcgatcacatacctcagaggaattttcagaatttgtaaaacgattaaatgaa
aaatatggaaatgttgagtttatctcttccggcagttcattgaagctctgtctcgtagct
gaaggtaaagccgatgtctatccgcgatttggccccacaatggagtgggatacagcagca
ggccaggcaattgccgaacaggccaaatgcacggtaataaacacgcaaaccaatgaacag
ctaaactataataaaagcaatctgttaaatcctttttttatagtaagcagacaaggtttc
agcctcgattaa
>scal00048 scal00048 putative molybdopterin oxidoreductase 55020:57086 forward
atgaataaagagctgagaagtgtatgcccacatgattgccccgatacctgtggaataatt
tcatacgtaaaagagggtaagctgattaaggtcaagggcgatccagaccattttgttacc
agaggttttctctgtaagaaggtaatgaactatccggaaagagtttatagtcctgacaga
gttctctaccctcttaaaagagttggtgagaaaggggccggtaagttcgagagaatatcg
tgggatgaggcaactgatacaatcgcatcgcggtttaaggatatcataaacagacacggt
gcagaatccatcctgccattcagtggttctggtacattgggactggttaatggtaatgta
gcgggcaagcgtttcttcaaccgcatgggcgcttctggtcttgacaggactatatgttcc
aagggtggaagaataggttataaatatacattgggcgcgtcatttggtgctgatccatta
gccataccacaatcaaaactggtaatttcatggggtacaaacccgtattatactaacatc
catcagatacctctgataaaggaagcaaagaagaatggcgctctacatgtcgtcataaat
ccggacaaaatcaagtctgttgaaatggcagacctctatattcagccaacacccggaagt
gacgcggcactcgcgttaggcgtaatgaacgtaattattaatgaatctctgtatgatagt
gattttgttgaaaatcatacagagggtttcgccgcattgtcagaacgggttcaagagtac
tcaccggaaaaggtagcaaagattaccggcgtagataaagagactataagaaagtttgct
gttatctatgcagactgtaaaccgtcgttcatttatgccggatccggtatgcagcatcac
acaaatggaggcatgatgatacgtacaatcgcctgtcttcccggtctggtcggggcgtgg
aagcatcctggcggtggaatgttttatcctaccagtgaagcgtttccgatccagtgggac
atccttgatggaaaggatctctgtcccggcactccaagatcaattaatatgaatcggttg
ggacagacactcttgcacgaggatccaggcatttatggcctgtttgtttacaactcaaat
cctgcagccgtactctttaatcaacgaaaggttatcgagggcctgcagagagaagatctg
tttactgtggtacatgagcagttgcttaccgatactgcgcgttacgcggatattgtgttg
cctgccacgaccgagtttgagcatacggaccttcactactcatatttccatttatcactt
cagttaaatgaaccggtaataaaaccgctgggagaaagcataccaaatattgatacattt
aatacattggcaaaatcaatgggttttcaggacagatgttttgatgattcggcgattgat
ataattaacagtgcgttaggaattgacagcagttatttacaaggcataacattagagcgt
ttgcgaaatgatggtgtgacacgcctgaatatgccaggtgaatttcatatgccgtataaa
gaccttaaattttatactccttccggaaagatagaattttattctgaaaaaatgaaacgg
gatggttataatcctctgccggctcatatatctatcgaagaaggtcctttaacctctcca
gatctgtataaaaaacatccgatttatctccttactccatccgcaaaatcatttctgaat
tcaaattttgcaaatatcggtaatccggggagtaaagaagagaagccgaccctggaatta
aactcactggatgccgggagacgcggggtaaaaaccggtgacaaggtcagggtgtttaac
gagcgaggtgagtgtaccctctgggcatctgtaggagattaccttaaagaaggtgttgca
ataaataaaggtatatggtggaataatatgagccccggaggatgcaacagcaaccagaca
acgccggatagactcgcggatatgggcgggggatctacctataatactaatttagtacag
atagaaaaggtgaacgatcctgtttaa
>scal00049 scal00049 hypothetical protein 57105:57812 forward
atggaaaaagatagagtacttgtgaaagacgttgtttttcctgtttttcagatgaaggaa
gattttaaacaaagtcggcttattaagtatatggaggatgagagtattcctgcctcaaag
aggttgaactggctgccatattttacgtactttgccaattcattttctgacatcaacaac
tatatacttccttatgaagaacctgctgatgaatttgaagagcagattaacagtcacgcc
gcaacggatgcggagcacaattctctgattaataaggacatgcggaatttacaggacaaa
ctcaaagattttacctttgccgattgcctggaatttctgtggaatgataatattaaaaat
agcagactggttgcctataggattgcaaatcttacgcagatggcttcaaatccattagtg
cggtactgtcttatccgtgtcatagaagagttgggtaataccttctttcttatttcgcat
aaatgcacagccggcgtaatcgagagtaattacttcggcgatgtccacctgggatatgag
cccggtcacttacatggctgtgatcctgataagtttgagagtcagtcattaaccgccgaa
gaagcgaaaaccgcaagatatgttatgcagaaatgttatgatcttttctttgacatgata
gaggagatgtatgatagagcgatagaaaacagatttgaatttgattag
>scal00050 scal00050 putative histidine kinase partial 57981:58928 forward
atgactaatattatagtagaaagtttgctggtaattatagtagggacaacgttctatttt
ctgttgctgaatgacaaaaagaaaaatagaaataaatttattctttatggatttgccctg
atcctttttggctcccttattgatatcaccgataattttccttcattaaataaatacatc
gttatcggagacaatgtctatcaatcacttcttgaaaaagtggttggataccttttcggg
tttgctcttcttgcaatcggattccagaaatggattccaggcgtttctgaacggaaaaca
ggaaataataagtcagaaataccgattcatgaaataatgagttctgaaaacaggctggtg
gattccctggcattccagcaggaactgttaaatgctattccggtacctgttttctacaaa
aacagagaagggatatatttaggatgcaataaagagtttgagggttttttaggtataagt
aatggagaaattatcgggaaatctgtttatgatgttgctcctgaagaacttgcagacggt
tactatgaaaaggatatggaactatttaataaccccgaaactcaaatttatgagtttgag
gtcaaaaacaaatcagactgtataaggaaagtgatttttcacaaagcgacattctctgat
agtaacggagaagttagtggcttaatcggagccatactggatattaccgatcgtaaggat
gcggagagtgaacgcgaaaaatcaatttccgaactgaaggttgctcttgaaaaaggaaaa
gttttaagtggttttcttccaatatgcgcttcctgcaagaatattagagatgacaacggt
tattggaaccaaatcgaagaatacattcgtgatcattctgaagcagagtttagtcacagt
atctgtccggtatgtattaagaaactatatcctgactttgaggattaa
>scal00051 scal00051 >ref|YP_001358061.1| ribosomal small subunit pseudouridine synthase A [Sulfurovum sp. NBC37-1] dbj|BAF71704.1| ribosomal small subunit pseudouridine synthase A [Sulfurovum sp. NBC37-1] 58970:59584 forward
atgaaaaccaatattacgtcaaaaccacgcagattcataatgttccacaaaccgaaaggg
acgattgtcactctgtctgatgaaaaaaaccgtaaaacggtttatgacattctgccccga
tttgtgcttgaagacaagtggatacctgtaggccggctggatagggattcgagaggtctc
ttgctttttactcgtgaaggtggattgagtgatcttctgacacagccgggtaaattctca
aaattttatgaagtatctattcgcggacgaatcactgaagagcaactgcaacagacactg
cagggtgttaaaacgccaatagatatgttgaagtttaaaggggtgaagacgttaggatat
gcaggtcctaaaacccggttgatggtagaactgacagaaggaaagaaccggcatattcga
cgtgtttttggtgctcttcaagacccgcaatctcatacacctttaaaggtgctggatcta
aagcggatacagataggtccagttaaacttgatataccctcatcccagtggaggttcctt
acgcatgaagaggaaaatgctttaatagatggcacttcgaagccaaaacgaaggggtcgt
aaaacaaaacgctga
>scal00052 scal00052 putativeshort chain dehydrogenase/reductase 59793:60530 forward
ttgttaaaggggaaaacggctcttgttaccggtgccgcaaaacgcattggcaaagccata
gctcacgtattggtgcaaaaccatgtaaacgttatcatgcactattgttcttccgccgac
aagtatgtggatgaagccttgacagacattaacgtgtctggtgtagagacttggaaattt
cagtcagatttttccaatattgataatgtagacaacttgtttgaaaagatacagagttcg
ataggcacagttgactttctgattaataatgcatctgtattctctccatcaaaacttaca
acactttcaatccaggagttgaatcatacattagcgataaactcaatggcgcctttcagg
ctttcgcaacatatggagaagcaaaagagggagggatctattattaatatattagacagc
cgcgtgaaacgatacgatatgaattatgctgcctatcaattaagtaaaaatatgttgtat
cacatgacggaaatgatggcgatggagtttgcgccacaaatctgtgttaacggcatcgct
cccggtataatattgccaccggatggaaaagatgaatctcatatccggaaactaatccac
agaaacctgttcaatcgttccggcaaactgtctgacataacggacaccgtactttttctt
ttatcaaatacgtttattactggagaagtcctgtttatagacggtggtcagaatctcaaa
ggagaaccacatgagtga
>scal00053 scal00053 >ref|ZP_01855118.1| D-erythro-7,8-dihydroneopterin triphosphate 2'-epimerase and dihydroneopterin aldolase [Planctomyces maris DSM 8797] gb|EDL58968.1| D-erythro-7,8-dihydroneopterin triphosphate 2'-epimerase and dihydroneopterin aldolase [Planctomyces maris DSM 8797] 60523:60909 forward
atgagtgaagcttctgcatacaacgataaaattttcatccgggatctggcggtacgctgc
ataataggtgttaatcaggatgaacggacagagaagcaggaggttattatcaatgttatc
ttattcaccgataccagaaaagcaggaaaaacggatgccctggaagattcagttgattat
aaaaaggtgaaaaaaactattctttctctggtggaaaagtctgaatttttattgatcgaa
aagcttgctgaagagattgtaaaagtatgtcttgacgattcgaaagtacaaaaagctaat
gtcacgatcgataaacccggtgcattaagatatactcgttctgtcgcagttgaaatcgtc
cgcaccagagaaagctatggacaataa
>scal00054c scal00054c >ref|YP_462385.1| pilin assembly protein [Syntrophus aciditrophicus SB] gb|ABC78217.1| pilin assembly protein [Syntrophus aciditrophicus SB] 61475:62059 reverse
atggaacgatggctgaaaaggcaattttccggcattttagtaacatctaaggtatcagca
ggttttacgcttgtcgaaatcttgattgtagtaatggttatggggatcttagcaacgatt
agtctgcccgcgataaactcgacgcttcaaggttcccggcttcgaggtgcagcttacgaa
gtcgtcacagccctggaatacgcacaattgaccgccatgacctccggtagagggacacga
gtggttatcggggataatcaagagagtatcggagtaaggcagtacacatcaaatgccgac
ttttttactggaggtgacgaactggctgaaaatgatgtggaaagtggaacatatgtatta
atgccataccctacaaaaaaaggaatcaattaccccattactctgacggatgaaaaccgc
tttcaaggcgtggacatcaccgtatcagactttaatgcaggcagccaggtagacttcaac
gcgcagggagcaccgtcgaaaggaggtacggccacgcttgctttaggaggcgaccagata
gtcgttactctggacgcgctgaccggaaaggttacggtaaattag
>scal00055c scal00055c No hits found 62561:62875 reverse
ggtggattaaggccgacaggccgaatccacatatacacgggtatcacacttgatttacaa
aaaaatgggaatgctcctcttctttcttcatctcgccatgacaccaggaacgccacagag
gctttccgcttcagggatatctttttttttagcgagcttagcggctccctgcctggcgtg
ttgtttggcgggtgtcactgctttaatgcgcatcatcacgcctgcccaccaatttttcag
gcaagtagtattttatttaaacgcagaggcgctgagatcgcagagctgaacaggaagctt
actgtaatttgttaa
>scal00056c scal00056c >ref|ZP_01853569.1| general secretion pathway protein G [Planctomyces maris DSM 8797] gb|EDL60621.1| general secretion pathway protein G [Planctomyces maris DSM 8797] 63653:64183 reverse
atgaagaaggaacgattcagtaagaagaacggctttaccttaatagaaatgcttatcgtg
gttattgtgctcggtatattggcggcgattattgttccacagattgccgtttcaactgat
gacgccaagatgaacacactggagaccaatctgaatgggtgtcgtaaggcaattgaactt
tactattttgagcatggttcagtctatcccggaggcgctgtgccgacaacaaagccggca
gatgttactgataccgctgaaacttttgtcgcgcagcttgcacggtatacagatgtaagt
ggcaacatagctaatgcgaaaactgccgtttttaaatatgggccgtatatcaagaatggt
aaattgccaacaaatccatataatgacaaatttgatgtcgtaatggatgttaccgaaacc
gacattacggaaagagactcaacagcgtctgacgtcggctggaaaatgtactttttaaca
ggtgtttttattgcggccgacggaactgccggtattcacgatgctttgtaa
>scal00057c scal00057c >emb|CAJ73026.1| hypothetical protein [Candidatus Kuenenia stuttgartiensis] 64453:65049 reverse
atggatggtgtgggctttgcggtagcaatattcggacaggttttgagggcattagtgata
ggcaaagactacatcaaaaggggcggaagagataagaagataactgcggacaagtttgta
caggggggcattttttctcattcacggaatcctctctatcttggaaatatcttgattatc
attggtatgggtattatctataattcaacgtggggatatattctttcgtatagctttttc
atctttgggtatttagccattgtgatggctgaggaagattttctgggaagaaagtttggt
gaggaatacgagaaatattgtgatacggtgccccgattttttccgcaattttccggtatc
agaaatacgctgagtagtggaggttttgactggttacgtttcataaggaaagagtacaac
atgatgtgcatatgggtcagcagtgtcgttgttttagcgatgtgggagaaaatcgtgcat
tccggatatgatgcaaataaaagcgtcatacagatgctgtctttatgcctgataccaatt
gttatattttactgcgtaacacgttatttgaagaaaacaggaaaactatccagctag
>scal00058c scal00058c >emb|CAJ73027.1| strongly similar to SAM-dependent methyltransferase YecO [Candidatus Kuenenia stuttgartiensis] 65295:65801 reverse
gctgcaaaaagggatgtaaaatacattggtattgactattctcagaatatgctggacaag
tgcggggaacggtttgcagaaaacaaattgaccaaagaatattcactcatatgtgcagac
ctgaataatgggattaatatcacaaatgcatctgttgttgttatgaatctgaccttgcaa
tttgtacgtccattgcatcgggaacaagtaataacaagtatctttaatggattaaatgca
aacggttgtttgattcttctggagaaagtacttggcaacaactcagattttaacaggatg
ttcataaaatactactatgagatgaagaaaaaaaatgggtatacggaattggaaatagca
caaaagagagaggcgttagaaaatattctcgtaccataccgattagacgagaataagaaa
ctattaaaaaaatccgggtttgtccactgcgatacattcttcaaatggtacaatttttgt
ggtgtggtagcattgaaaagcagctaa
>scal00059c scal00059c unkown protein 65802:66119 reverse
aattctactttcagagaatttactaaaacagtaaatgaaaaaaccgctaacaaaagagtt
gttctctttatggtaggtaacgcaaaacttatatatggacttgagcatcctccctatcca
tctatctcttgtggcccaaatacatcctcggaagattcagtgagacaacttgtcaaagag
acggttccgggtgatttcgttatattagagaagagaaatctttatcttctttcaagtctg
aattataagactgtacttgaagagctacctaatccctcttacctgaaagtggaatggaaa
aacggaccaatgattatc
>scal00060 scal00060 response regulator protein 66557:66916 forward
gtaacaactatacttcttgttaaagatgacaaaaatcaacgcctgctctatgaacaggaa
ttaagacttgagggttataaggtcttaactgctgccaacggtaaagaggcattggaaata
gttagaatacaagcttctgacataatcgtaatggacataaatataccaaagatggacggt
attgaggtaatgggaagagttttaagtaaaaataataaaattcctatcattatcaatact
gcctatagtaaccataaaaacaattttatgtcgtgggccgcagacgcttatatcgtcaaa
tcctcagacctgtcggaattaaaagacaaaattaaagagatacttacaaaaaacggatag
>scal00061 scal00061 >ref|NP_440771.1| glucose-6-phosphate 1-dehydrogenase [Synechocystis sp. PCC 6803] sp|P73411|G6PD_SYNY3 Glucose-6-phosphate 1-dehydrogenase (G6PD) dbj|BAA17451.1| glucose 6-phosphate dehydrogenase [Synechocystis sp. PCC 6803] 67268:68014 forward
atggagaagcctgcaggtccttgtgtaatcgtcatatttggcgcttccggcgacttgacg
atgcggaagttaatacccgctctttacaatcttagcgcagagaaactgcttcctgatgaa
tttgccgtcataggcttcgcaagaaaggatctgacaaatgaacaatttcgtgagcaactc
agaggtaatctttgccaatttgtttcctgtgaattaaatagtccggagttgcaggattgg
atttctcagcgtctctattacgtgcaaggagattatgatgatccttcaagttatgagaaa
ttaaagacgttattgcttgagatagatcaaaagcacaaaacgcaggaaaatcgtcttttt
tgccttgcgacgccgcctaatctctttggcactattacaaggaatttatcaatccttctt
tatgcaactcaggcgaaggcagaaataatgagacgaccgaggttgatacgtatcctaaag
agaaggggtattatggatgctatgacatggctggtaatgtttgggaatggacggatagct
ggtacgataaggacaaggattctaaggttttgcgcgacggctcctggttcaactatggtg
tcagttgccggtgcgctagccgtttctacttcaggccgagcttcaggctcgactgcatcg
gttttcgttgcgccaggactcttaaactttagtcttttacccttttttaatactttaatc
cttatcgccggaggcggtcgagattga
>scal00062 scal00062 putative serine threonine protein kinase 67648:67959 forward
tctctttggcactattacaaggaatttatcaatccttctttatgcaactcaggcgaaggc
agaaataatgagacgaccgaggttgatacgtatcctaaagagaaggggtattatggatgc
tatgacatggctggtaatgtttgggaatggacggatagctggtacgataaggacaaggat
tctaaggttttgcgcgacggctcctggttcaactatggtgtcagttgccggtgcgctagc
cgtttctacttcaggccgagcttcaggctcgactgcatcggttttcgttgcgccaggact
cttaaactttag
>scal00063 scal00063 >ref|NP_487536.1| hypothetical protein alr3496 [Nostoc sp. PCC 7120] dbj|BAB75195.1| alr3496 [Nostoc sp. PCC 7120] 68090:68515 forward
atggcaaaagaacaaaaagaagtaaacgcgcttacaaaaacctatgatctgcttctctgg
ataattcctcaacttgaaaaatttccaaaaagccagaagtatcttcttggagacaggatc
gaaaccgtgctcctggacatcatggatttaatcatccagtcaatatacacaaaaaacaag
gcatcgttcctgaagaaggcaaatcttaagattgaaaaactgagatatcttatccgactt
acgactgatttgaagtaccttagcattaagaaatacgagtacgtttcaagatgcctgaat
gagataggctctgaaattgaaggatggttgaaataccagaaagcaaaggatgaaaagaca
tcttgcaagcatctctcagaaaccaatccttactcttctcttatgtactgggaagaaaga
ccttaa
>scal00064 scal00064 >ref|ZP_01460327.1| sigma-24 [Stigmatella aurantiaca DW4/3-1] gb|EAU68868.1| sigma-24 [Stigmatella aurantiaca DW4/3-1] 68668:69285 forward
atgggcaactcaggcaaaaaatcagaattatttattgaacttttaacacagcacaaagac
atcctctacgggatttgcaagaatttgatatggaatagtaatgatattgaagatacgtta
caaactgcaattatgagtgcgtacaagtcctttgataaatttgaagagggttcaaacttt
aaagcatggatgattaagtttttgataaataccgtatttaattttaataaaaagcataca
cgactgaatatttttgaaacatttcatgaagaggtactggataacaacaaagtctcccat
gaagggcatgacaatcctgatatgtttgaaatgctggaaatggaaaatatttaccatgaa
atcttgaaggacccacttaagctgccggagagaatggataaaaacataaaagactctctg
cttaagttaaatcaggcagaacgaactgtattccttcttaaatctataacagatcattct
tataaagagatcgcgaatatccttgaaatacctataggtacggtaatgagccatctctac
agggcaagagttaaattacgtgaatctctctgtgattatgccagagaatcaggtttattt
cgtgataaggaagtttaa
>scal00065 scal00065 >emb|CAJ71680.1| hypothetical protein [Candidatus Kuenenia stuttgartiensis] 69288:70088 forward
atgaattgtaaagaaaccagacgatatatcaatttatttcttgactctgaacttgattca
aagaccagttttgagatttcagaacacctttcatcttgtgacgactgtagcacgaggttt
gcgcaggaggaaaggttggagaaatcatttgtatcaatcttcacggaagataaagatccg
aaagctgatgtgacatgggagaaggtgatttcccgatttagcgaccaggctgaatcggaa
gaagatatgcgttctggtttctggtctttagggcgatatcttgttcctgccgctgcggcc
gtaatcggtataataattatgctgattgtgtacagcagacaagaacccagagaattgaca
gtcgcggcacaaaaatgtcacatagagtatatgacaaatcagatagtaccgtctatagaa
tctatatctcccggtgaggtgaccagatatttttcaggtaaatttacatttcctgtagat
atttctgaaattccggatatcaagtcacatcacatcaaactctttggagcaaaggtgtgt
catcttaacggagtttctgttgcgtatgttatgtaccactgctgtaacgcgccagtttca
gtttttatcataagtgcagaagacattgaaaccttttctgatatgaaacagtatattgaa
ggtgacaggatgctttccaggagttcggatggaattacttttgtagcagttccaacaaag
cagaatacctttgcttgtgttgttgctgaccatgatacagaattactgagatggcttgct
gataatttagtgagaacatag
>scal00066 scal00066 >ref|YP_828761.1| acriflavin resistance protein [Solibacter usitatus Ellin6076] gb|ABJ88476.1| acriflavin resistance protein [Solibacter usitatus Ellin6076] 70145:73249 forward
atgataaaattatcatttagaaatccataccttatattggtattcgctattatagtgtcg
gtgctggcgggggtacaaattcccaggatgccggtagatatccttccgcagttcaaaaaa
tcagcgatgcagatactcacgctctatcccggaatgcctgccgaagtggtggaaaaggac
attaccagccgaatggagaggtggaccggacaatcgcccggcatagaaaaacagctttct
aaaagtattatgggagtgagcattgttaccaacttctatggtgaggatgttgaccctgct
gaagcgatggccaatacatcctcttatgcaatgagtgatatgtattaccagcctcctggc
acattgcctccgatggtgcagccgtttgaccctaccgcaagcaaacccctgatgttgtta
acggtaagtagcgaggtaaaaaacggaaaagagttatacgatattgcctattacaatctc
cgtcaaatgctgagtggtgtgccgggcattgtggcccccgcagcttacggcggaacattg
agaagggtacatatttacgttgacccatcaaaactcgaagcgctcgggatttctcaaaca
gaggtgaatgatgccatacagaagaataccacgatgatcccgtccggaattgctgaaatc
ggtatgattaactacggcatagatgccaaagggatgatcatagatgtcaaggacttcaac
gatattgttatcacctacaagaatggcaatcctgtttatatcaaggatgtgggatacgct
tccgatgccagtgtaattcaaaccaatattgcccgtgtagacggcaaagagcaggtatat
ctacctatatttaaacgaccgggagcgaataccatagcatctgttgaaggtgtaaagaaa
gctattcctgagctaaagaaacgaatgccggaggatgttcaactgaatgtgattttcgac
cagagttcttatgtgcgaaaagcgattgcgggtttaaccagagcaggcatgggaggtttg
ctgcttgttgtaattatactcattcttttcctggggaattttcgttccgctttaatcgtt
tcaatcagcttgccactatccgtactttttgcttttttggtattgtccataacaggacag
gcgattaatagtattactttgggagggattgctttggtgctgggactattggtggataac
tccatcgtagtgctggaaaatattgaccggcacttaaagatgaacaagtctgcgtggcag
gccgctcaggatgccgcattagaagtagccacaccggtattggcctcaacactggtaatt
atagtagtattcatccctgtaatattcctgaccggtatggcaaagtttcttttttcgcct
cttgccattacagtggctggagctatgacggggtcttatatattctctctcaccattgtt
cctctgacagcagcttacctgtttcgcaacaaactgcctgatactgataacagaccgaaa
aaatcagcgcttggctttattcaacgatttattgaccgcttacgaaatcgctatgaaagc
agcctgatcactgcactgaaatacagatggtatgtattgagcgtaacggcaggagtattt
ctgttttcactgtttgtgatgaagtaccaattaggctatgaattgtttcctcaatcagat
gtagggcaaatggagatacaggtgcgcatggaatcgggaacacctttaaaaacagcagaa
aaaaccattattgcaatggagcacgtgatacgtgaagaattaggcagcgacctgcaacag
atcatttccaatataggaatattctacgacctgcctgctgcttatacccctaattccggc
acacaggatgcatttatcggtgtgcagttaacggaaaaacataccgtcagcaccttcgac
tatgcatcacgtttgagaaaaaaactaaaggacggttttccgggcatagagatcagtttt
aatacaggcggattgattacggcagcactcaacgaagggaaatcgtccccggtggatgtt
cagattatcggaaacgacctgaaagtgctaaggaaaatagccgagcaattgaaggatgcc
atttctgccattccggaaacaagggatgtgagaatattgcagcggattgaccaacctact
aaggacattgatatcgaccgtatcaaggctgcaggattaggagtagatccggtggacgcc
atcaagaacattgtgtctgccttaaactcttcagctacatttgataaggctttctggata
gatgagcgaaatggaaatcactactatgtgggagttacctatcctgaataccttattaat
gatgagcatgtgcttaaaaatgtaaatatttccagtaaaacacatgacaagcctattcct
tttcgtaatttttccaagatcagtgaatcaacaaaccccgtggagattaaccactataac
cttcaacgggagttcaatgtatacactaacgtagaaggagcggatataggatatgtttcg
gatgaaatacaaaaacgtatcaatgcaatggaatttcctaagggttacaaagtaactttc
agtggtgagattgccaccatgaaaacttcctttggtgatctgggacttggtttggggctg
gcagtgatactggcctacctgattattatgcccctgttccgttctttcaggcaaccgtta
attatcatcatcgcatttccactcgggataataggagtggccttgctaatgtgggcaaca
ggcaccaacctgaatatccaatcgcttatggggattattatgatggttgggattgcagtt
tcctacggaaacattctgatagacagaattaatggcctgattaaggaagggaaagccaaa
agagaagccattgtgagcggagcagccgaccggttccgtcctgttttaatgacagctgga
acaaccattttcggattgcttccaactgccatggcaagaagcgcaggaacagaagccaat
gttccattggcaatagccgtgattggcggaacatttatggccacactactgaccctttac
attattccgatcatgtatttactcattgctaaaacaaacaattga
>scal00067 scal00067 >gb|EAY58152.1| Membrane-fusion protein [Leptospirillum sp. Group II UBA] 73345:74445 forward
atgaaaatgataaaacaaaaatatataataatttgtctgttggtcgtttctgttttcatg
tcttcctgtaatagaggacaacaaaacggtaacggcccaacagcagatggggtgtcagaa
aacaacaaaattcaatccgttgaagtagcaaaaccacaaaaacgttcattcattgccgag
gtattgattaccggcactgcgcgacctagccagaaggtaacactttatgcaatggaaagc
gggtatgtacaaaacatagtcatagatattggcgatatggtcagcaaaggagaagtggtt
gcagtactggccaaccctgaattggtaagacaacatgagcagaagaaagcccaactgaaa
gccaaaaaatctatttatgagcgcctggaatctattcatgaaagaacgcctgcgattact
ccattacaactggtagaggatgccgaagcagaattcttttctgtagaagccggcttaaat
gccttaaaagacagaatgaattttttgtctgtgaaagcgccttttgcagggaaaatcact
aaaaggcttgtggatcatggcgcattggtacaaagcggtctcaccgaggataatccgcaa
ggtattgttgaattgcaggagatcagtcccattcgtttaactattcctctgcctgaatct
gatgtcacagctattgaaactggcatggacgtaacggttacctttcctgagcttcccggt
gaatcattccaggctaaaatcagcaggacagcaggggcattagaccctgcatccaaaacc
atgcaggtagaaattgatattgacaatcccaatggccttatcaagcccggtatgtatgcc
aaagctcttatgcagattagtagacgagaaagtgttctttcccttcccgtgacagcacaa
tggatctttcaaaaccagccttttgtattgatagtaaagaatggtaaagtagagcgcgtt
ccattacggaaaggcttgtcaaacaaagactattttgaagtgctgaacccggaaatcatt
gaaagttcactggtgattgtacagggaaaaggattggtgcaacccggccagattgttaaa
cctgttttaaaaatcaaataa
>scal00068 scal00068 >ref|NP_863762.1| conserved hypothetical protein-putative outer membrane protein [Rhodopirellula baltica SH 1] emb|CAD71433.1| conserved hypothetical protein-putative outer membrane protein [Rhodopirellula baltica SH 1] 74563:75873 forward
atgaaacaatatatcaataaaactatactactgacggttatcctgtttgccgggttctcg
ggtttggcaaaagcacaggataaaacgcaggcgatcaacctggaaaccgtcctggaatta
ggcggagctaataaccttaccatacaggagtataagcaacggcagaaactcgcattagcc
aaccttgccaaagcaaaggagtggtggctgccggatatttttgcaggcgcaaccattcat
cagctttggggaaatgcaatgaacacggatggcagaattttcactaatctcgatcgtcag
agtttctggggaggtactggtttaagcgctaccctggattttggtgatggaattttcaaa
gccgaagctgccaaactcaaagccagggcttcggaatacctgacacaggctgcaaagaac
aaagccctactgaatatcatagagacttactatgattttttgacagcacagcttaattac
aaagcctatgagcaactggtagcggaagcggatgatcttgccagccagatagccgctcag
gtagaagctggattgcgttttgaatcagagcttctattggcaaaaagcaattccaatcac
atgagagtggaaatgctgaatgccaggactcaatactataacaggtcagcaacgttggta
aaattgctgaatctggatcctgtcatgaagctggttggaacagaaacagttttagctcct
cttgaattgataacagctcaaagcatggatagctacttcgattctgcatatcaaagcagg
ccggaactgaaaagcatggagctgatgctgcaatctttatatgaggagaaaaaaaccact
acaaccggtctattactacctgagttgtctgtaaatgctaaaggttcttatttcggcgat
gtattcaatccactcgatccgaccgccgaattaaatggagcgctgctctggaaagttccc
ttgggaagattgacatacggcggagagttaaggcaatacaatgcccggattgctttacag
aaaatacaaatgaagcaagccatagcacaggtgaatgaagaagtgatcagtgcaagagaa
cagatcctggcagccaaagagcaaacaaaagttgcactggaaggaagccaacttggagaa
caagccttaaagcaaagtatagagagacagcagttaggaacagttcgcccctttgaaatc
ttgcaagctatggaaatctacatcaaatcaaggttagatcacctgaaagctgcctcaacc
tataacaaggcgcaatacaaattgtttgtagcaatggggaatgatttgtaa
>scal00069 scal00069 putative cytochrome c protein partial with 1 cxxch motive 76223:76822 forward
atgcagaaccactttattaaattactcattgtgttatcagtagtaatattcgtagcaagc
tgtacaacgacaggcaacaaaaaaccagacgggcaaaagatgaccagtgaaaacatgatg
ctcccgccctttggtaatgcggaagatattgattattccaaaaagctttgggcaaaaata
gaagcaaaaggtctgaattcaacacccgcaaatctttatgttggcggcccgccacatggt
ccggtacgtgaggttttagaagcaattattgatggtaagagagttatcgttaagcgaaac
tatggtggtgaaggtgtcagtgttaaatcagtaagccagaaccgtgcagcatttcttaaa
gcaattacggtaatggccaaacaagaggatggttatgattctgaaaacggtgattggttc
tgggtcaagtataagccggatggaagtctacacaccaatgcaaaagggatgaaactggct
ggcaaggtcgctaaaggtatggataagggctgtatcgcctgtcatcaatcagcttccggt
aatgaccttgtgtttgggcataataaagaggccaatgcgagtgtcgttcatgtggaataa
>scal00070 scal00070 >ref|YP_356760.1| two component signal transduction response regulator [Pelobacter carbinolicus DSM 2380] gb|ABA88590.1| two component signal transduction response regulator [Pelobacter carbinolicus DSM 2380] 77368:77805 forward
atggaattaagagctatagttcttgacgacgagtacgcaatgaggactttaatcggtgag
atattagaagaacgaggatatgatgttcatgtttcatctgaaccattttcctctcccata
tttttagaaagtaaatgcgactgccctgttgacactccttgtgcgaatattcttatcacc
gatattaatatgccaaatatgacagggctggaattcataaaacaccagaaaaaaaagggg
tgtaaaattcagaatatagccgtaatgtctgcaggatggacagccgaagacgttgaacat
gctaagaggcttggctgtcatacatttaagaaaccgtttgattttgatgaaattgataaa
tggttggatagctgcgagagaaaatcaggtccaaatgataaactgtcagatttacgtgtc
cccgtcaacaagtgttga
>scal00071 scal00071 >ref|YP_001403615.1| hemerythrin-like metal-binding protein [Candidatus Methanoregula boonei 6A8] gb|ABS54972.1| hemerythrin-like metal-binding protein [Candidatus Methanoregula boonei 6A8] 77952:78351 forward
atgatcgaatggaacgacaaatacagtgtaggggtttcacggattgataatgagcataaa
aaattcattgatattattaataaagctattattgcaaaggaacacaataataatctaaaa
gaattaaaggacgttatacatgaaataactatgtatgctcttaatcatttctcaaccgaa
gaaacttttatgatagagtttaattatccagaatataaatcccataaggaagaacactct
atttttgcaaaaaaaatggtagcatatttcaataaaatacatgatggtgattatcaaact
acaaataaaatgattgaatacttaaagaattggttagtcaaccatattaaggtaaccgat
aagaaatatgtcaactgtatcaaagagaattatattgagt
>scal00072c scal00072c expressed S-adenosyl-L-homocysteine hydrolase 78759:80132 reverse
atgactacccgtacgttagattacaaagttgccgacattagcctggcggattggggacgt
cgtgagatcacccttgccgaaagtgaaatgcccggtttaatgaaccttagaaaaaaatat
gagcaagagcagcctcttagtggcgctaatattatcggctgtatccacatgacaatccaa
acggccgtattgatagaaacactcgttacccttggtgcagaagttcgttggtcttcatgt
aatattttctccacacaagaccacgcggcagctgctatggctgatgccggtgttgctgtt
tacgcgtggaagggacagacagaagaggagagttcatggtgtatcgaacagactattctc
aaggatggaaagccgtgggacgctaatgtattacttgatgacggtggtgaccttaccgcc
atggctcacgagaagtatcctcagatgcttgataaggtccatggtataacggaagagact
acaaccggtgttcacaggctgtttgacatgctggcaaaaggagagttaaaagttccggcc
attaacgttaatgattctgttaccaaatccaaaaatgataacaagtacggttgccgtcac
agcttgaatgatgctattaagcgtggaacagacgctcttctttccggtaaaaaagccctg
gttgttggttacggtgacgtaggcaaaggctctgcacagagtttgaatcaggaagggatg
atcgtaaagatatctgagattgatcctatctgtggtatgcaggcatgtatggatggattt
gaagttgtttctccttatgtagatggaaacaacgacggctctcctgaatgcattgataag
ctgttattggggaaaaccgacttgatcgtaacaactaccggtaacgtagatgtatgtgat
cgtaacatgctggccgccgttaaacggggagccatcgtgtgtaacatcggtcatttcgat
ctggagatcgataccaaattcatgcgcgacaactggagatgggaagaggtgaaacctcag
gttcataagatctaccgatccgatgataccgaagattacattattcttctctctgaagga
cgtcttgtaaaccttggtaacgcgactggccatccatcccgcattatggacggttcattt
accaatcaggtactcgcacagatgcttctctataaggacgcgtgggcagacaaacccgag
tctgaacgtgagcctgtttacgtaaaggtccttccaaagaaactggatgaagaggttgct
gcagaaatggttaaaggttttgcaggtgtcataacgcgtatgacgcaagagcagtctgaa
tacatcagtactcctattgaaggcccctttaaacctgaaacttatcgatactaa
>scal00073 scal00073 unknown protein 80569:81375 forward
atggagaaagacgaagctattaaggaacttcaaaaagagagcttacagggactatcagac
aaggatctcctttttcttattgaaagctatgtgaccaaacggaatgattacgaaaatatt
gcaagtttgataaacggagatgaagatgtaattgctaaaatgatcgacagtgacagggta
ttcaacaaagtgatgagctttacgggacgtattctggcaatatctccctatttcctgttt
tcactgcttttgagaagggcgtttaaagaaaaaaggaaagacactaaatttatagaaaaa
acaatagatgcattaaacaataccaaacctgtcattccatgggatcaaaacaggcttacg
agcctgcttgaagatacccaggtttcaaactatattgcaaacatgcttgcacaatttatt
gatagttcaaagttgttcagcatcaatgatgatgagaaaatgtcacaccgatatatagta
gatatgattacagactctctggattcagataaccttgaaaagttttacatttactgccac
ataggaaattatacgcttttcctgactggaatgattccggaatatattaagtacagatat
gaatccaaacgaaggcctgtcgataaacattattacgtaggtttcgggaaaacatattac
ggccttgcatcggaacacaccaacgcaaggaaaagcaggcttacaggtacactatcacaa
ctatcagaagggtttgaggctgtttcgcaggttctcagttttatgaacaaagaatatctt
tgctctgcaaaaacaggatttgcatag
>scal00074c scal00074c >ref|NP_478665.1| hypothetical protein alr9018 [Nostoc sp. PCC 7120] dbj|BAB77504.1| alr9018 [Nostoc sp. PCC 7120] 81675:85230 reverse
atgactcaaattttcccttggaaacgtttttggtgtagcaggacaggtgagataagtatg
actgacaacggattctttcttgatcctgaaacagaatatgctagttactaccataaagat
gtggtctcttttgaagagatccaacaaactccatgtttaatattacttggtgaacctgga
attggtaaaacaactactttgaactctgaaattaatgttttaaaaacaagattatcggaa
gaagataaattcttttataagaacctaaacgaatataatgatgagaataggttgattcat
gatatttttgagtcatcaacaatacaatcatggctgcaagggcaacatcatctacatctc
tttttagatagcttggatgaatgcctattagaaattagtaaatcggtaatcattcttcga
aatcaattttttaaattcaaaaaaaatgcaaaacgtcttagcttgcgaatctcatgtcga
actgctgattggcctgaaatattaaaaaacgaatttgatatcatctggggaggagaaaac
gttggagtttacgaactggcaccccttcgaagaaaagatattaaagaggcagcgcaagtt
cttggaatggattcatctagttttatagacgctattgaaaagaaagaaattcaatcattg
gcctgcagtccaataacacttaattttcttctggaagaatataaaaacaaacaacaattt
tctaattctagatcagatttatttcttagaggttgtgagcatctttgcactgaaaataat
ccttatcgtcaaatagcacaagaaacaggtaagttgtcaacatctaaacggcttgccttg
gcatcccgtattgctgctgtcatgattttctgtaaccgtgcttcgatttatatgcaaaca
aatatttcagatttgaaagaaacagacctaacactacaaatgttgcaggaaggtgatgaa
ataactggagatcataccttcagttttgcagaaagtgatttaagagaagttattaaatac
tctgcactcttttcaagtagaggtccttatcggtttggtttcgcacaccaatcttacgct
gagtttctagcagctcgatatttgacctcacatcaatttagcatccaacaaattaaatct
ttgattcaactatcaaacgatcctaatcaaatggtcattccacaactgaaagagacaacg
gcctggttgtgttcaattaaaccgaaggtgtttcaagaattaattaaatctgatccacaa
tcaatgctattaagtgatatttccagtatggaacccggattatgcagggatttagttgaa
tcgttactcaatcaattcgagcagcagaaaataattgatactgatttgggtcgatattct
caatatcaaaaactcaaacattcggatttagactctcagcttaggccttatattgaagac
aaaacaaaacactttcttgttcgtagagttgctattgacattgctgaggagtgtgaagtt
aagtcactacaggatttattagccaacgttgcgctcgataattcggacatgcttcatata
cgtgaccaagcagcacatgcggtatcaagaattgctgataccaaaactcggctacgtctc
aagccgcttgccacggaggagcagcaggacgacaaagaggatcaattaaaaggttccgct
ttacgcgcactgtggcctgataatctatctgtccaagagatatttgacacattaacgcat
cctaaacatgaatccttgttcggtagctatgccggttttctaatgaatattcatgatcag
ttaaaaaaagaagatttaccttctgcattaaaatgggcccaaaaaaatccaggggagaga
acgggatatccgtgtctgcttgcaaaactaactgaaaaaatattattccgtgcatggcat
catttagataataaggaaattcgtgatgcttatgcagaggccatcatccccagactggac
aattatctaagcatctgccctacatctggaagtagtaaagaagatcaattaccacaaccc
ttatctgatgaaacaagaaaaaatctgattaaaactattgtcagtaagatcaagaaatat
agaaaatttttattggtatcttcaatgattcgaccgcagatcctttttgttactgaccta
gagtggcttattgaaaaatttaaggtagagaaggatcagaaaagaaaagagatttggatt
gaagttattaatgatgtatttaaccctctaaacacaaaccatatagaattgattttacat
gctatgccattaaataaacagttggcagataaatttcaaatctattttgatgcagtcaca
tttgattcgcaacaggcagaagaaatgcgtaacagttatgaaagaatcaaaaaactggaa
atggaacttaagcaaggagaggctggtcaaaaaagaacaattactccatccgtatatgaa
agaattaaaacatgtcttgacagatttgagaagggggattcagatgcatggtggcaacta
tgtctggagatgacacttgaagataccagtaaatactatggtgaagaatatcattcacag
ctgatggctctaccaggctggaaagtgtgtgacggttttcttagagaaagaattgtcgaa
gcaggcaagaaatacataatagagaatgacgctaatactgaccagtggttggaaaaaaat
atttctcaccggccagccacggcaggctataaggcctttataatgctgaaaaaactagat
ccagaatttttaaataacctatcaactgatatatgggaaaagtgggcttcgattattatt
ggatatcctgaaattagtgacgttacaggtgaggatgaaacttttttagaaattattaaa
caagcataccaaaatgcacctcaagaagtcattgatacattacttatattgattaacaaa
gaaaacgaaaaacacgacagtctttttattctacgcaaaatcgaagattgtttagataaa
cggttacaaaatgagttactgaacaaggcaaaagatgaatctctgaagtctggcagtttc
caagatttgctttcatacttattaagggccaatagcaaggataccaagtcctatgcggaa
tctctattgacacttcctttggacaaaagcagtaaatctctaaagagaacaaaatcagca
gcacttgcattacttaacgcagccgaagatgctggctgggatactatctgggctgctatt
cgagccgacactgagtttggtgaagacgtcttaatgtctctgccagatagctctacgctt
tcaaagactaagagcctttctaatcgtataggtgaaaaaaatactgctgatttatttata
tggttgagtaaacgttttcatcgagacgaagatccaaaagaagaaggggcacattgggtt
aaaccaagggaaagtttggcacactatcgtgatagtttattgcgttcattagaggcaaaa
ggaacgcaagagtccattcgggcaattgagtatatccaaaaggaattacctgatttaagt
tcattgaacttctacc
>scal00075 scal00075 unknown protein 85390:85707 forward
tcaatcaacaatacacaaagcaaaatatggcactatgttaaatacaaatactgcaagttt
aaagtacatcattcccgcatagtgaaccgtatcaaacttatcagccggtattttgaacca
tttactatgaacccgatacacccaatcgtgagcaaagataataaacagaaaccaataaag
cagcaatcccatgtttattatggaacaccatcccaggaaggaacgaacagtttcaatagt
catgtttccccctttttatttacggcatttaataaattattttgttgtttatctcctgca
ttcctggcttccttatag
>scal00076c scal00076c >ref|YP_769726.1| putative transposon-related protein [Rhizobium leguminosarum bv. viciae 3841] ref|YP_770811.1| putative transposase [Rhizobium leguminosarum bv. viciae 3841] emb|CAK09640.1| putative transposon-related protein [Rhizobium leguminosarum bv. viciae 3841] emb|CAK11605.1| putative transposase [Rhizobium leguminosarum bv. viciae 3841] 85818:86504 reverse
atgacagggaaatatggtgagtcctgcatagagcaattggagcagagagtaaggctggga
gatatagaagcgagggtgtacaaagatgaattatcaggatatttggaatcattaaagacg
ataataaatcagactgaacgtaggatattagaaggagagaaggttgaagcgaaggacaaa
ctggtatctatatttgagacacacagtgatatattggccaagggcaaaaggaaagtaatc
ttcggtcacaagatactattgagcggaggaaaaagtaatctgatattagattgcatgata
gagagaggtaactggagtgatgctgagtgttttaaaaaagggatagacaggctcaaggag
aggcgtgctatccatccggaggaaataacgacagatggtggatttgccagtaaggataat
tatgattatgccgttgataaaaagattaagaaggttttgtttaccaagaggtgttcatct
aagatagtagaattggtgaagaccagtagagcatacaagagattaaaaaagtttagagca
gggattgagggttgtatatctgcggtaaagagatcgtatggtttaagcagatgtacgtgg
aagggatggagaagttttcaaagttacgtctggttgggagtaatagcatttaacctgagt
atcatggcaaatgctttactgaaataa
>scal00077c scal00077c >ref|ZP_01674839.1| TRm17a putative transposase [Candidatus Desulfococcus oleovorans Hxd3] gb|EAX53881.1| TRm17a putative transposase [Candidatus Desulfococcus oleovorans Hxd3] 86751:87167 reverse
atgcgagtaatttgtgacacacaattgaggcttgaattttatcaaagtcatagcaaaatg
tcaaaaaaactggataaaatatctactattttacaaaaagatatgagttttttagaaaaa
atagcagtagatttcaagacgccaaaaggatctcctgctggagcaaagggaatgacaata
gagcaggtagtgagagtagcaatattgaaacagctacgtcagttagactacgaacaactc
tacgatgaattgaacgataatataagttaccgacgttttgcgaagattcatgaaggtgaa
gtgccaaagaaaatgacgttgaatgaaaatattaaaaggatatcgccagagggatgggaa
gagatacataaggtaattaataaaaactgcaaaagagttgggtgtggaaaatggtaa
>scal00078 scal00078 expressed protein with unknown function 87431:88330 forward
atgaatgacattagcgattcagatttgcagatgattttagaattgtcagtaaatgtggga
acaaattatttaatgtggtacggagctcacgaagagctgactacaaaacagattcgtgat
gaatttgattgtagtgacgaactacataaggtgctggacgattttgatcctgacggcggc
aaaagcctcgactcgaaacgattggcagtgttggtgtacgaatacctcaacaaaaaatat
tctaaaaaccacggaatgctctatagggtcgggttttcgatagcacagcagacactcggc
ctttctgccaggctgtccacaagcgatgaagaagattcagggaaatcggttaacgattta
ttgcctgaacatatgaaaaacctgaagagtcggttgaagggaatactgcctgccgacata
acgaaaaacgtgcttgagcttgttagaaataaaatcgaagaggcagggcttgaagtagat
attggagatctattagttcaggtatttaataaagttgcctttcccaaggaaggaagaaaa
tttactgttacggtgggagaggaacagaaaacatatcaaacttttacggaaatgatcggg
gatcttcttagttgcagcgtacaggtatttacaaaaagttgtacgtctctggatgacctt
aataacaaagaaaaattcatgatgtcaatagggaaaatctccactgatttcatgaagaaa
aacaagaatatcttgcaggtaaatgaaagttatttccttgaagaattaaggcagtccaat
cagtctgacgccaagcaacctgctatgtctctagatgaactaatttttggtgcgataggt
ggaatggcagagggctattggattaagcataaacaacagaagtatgattcaccaaactga
>scal00079 scal00079 >gb|AAR37622.1| MORN repeat protein [uncultured bacterium 314] 88486:89229 forward
gtgagaagggatttaataaacattataaagggaaaaacgttttttattgtatctgcaatt
ttgatgttaaatatttactttaatacgatagacacattcgggaatgaaccggatgcgaaa
acagaggaagcggtaacagaggagaaagtcgcagcggcatcaccaacgacagaagaagaa
gagaccgccgttgaagagagaaaaggtggcgagtgcacagaaggtgattgtgaaaatggc
aggggtactatggtataccctgacggcaccaaatacaaaggggagtttaaggctggcaga
aggagcggacagggtacttatacatactcagacgggggcaattacacgggcgaatggcgg
gataatttgaggcacggaaaaggaacagatacctttgcgaacggtgtaatatacgaaggc
gaatggacgctttccaagaggcacggacagggaaagttagctatgccagaccttggtaca
tacgagggagaatggaaagaaggaaagaaacacgggcagggaacttttactttcgtagaa
ggtggtaaatacgaaggcgaatgggctaatggtatgtgcaacggacagggaacccgtaca
ttcgctaacggatataaatacgttggtgggtggaaagattttgcagctaccggcggatgg
tattactggccgaagggaaataaaacatggtcttatatggacgaaaattgggagtgggta
cacaaagactttaaaccagagtaa
>scal00080 scal00080 unkown protein 89361:89900 forward
atgaaaagcggtagtaatgttatatttttgattttggctgccatagtccttttttgccag
atatcttttgccggttcccaggatatggaagcaaaaaatgaggatgtggttgcggtagtt
cttgatatgcctcctgacggttattcaaaagaagagattgatgataaacttgcacagatc
atgaacgctattccggagatccaaaacagatattcaaatgatgaaattgacgaaaagatt
gcagtggttaaaagtgctattccagttgactcggataattatacaaatgaagagattgaa
tccctggttgcagaggttaagaaatctgttcctgtcactacagatgtttactcaaaggaa
gaaattaaagtcagaatcagggctattaacgatgccataacaaacctggaaattgcactg
gcaaatattcgtaacagtattccggcagaaataaagtggccggtaaaaacgaagcaaata
ttaaccggcattcgtgtcagtattccagccgatattgctagaacgagagagtcacactaa
>scal00081c scal00081c >ref|NP_782844.1| formiminotetrahydrofolate cyclodeaminase [Clostridium tetani E88] gb|AAO36781.1| formiminotetrahydrofolate cyclodeaminase [Clostridium tetani E88] 90072:90689 reverse
atgttatcagaactaaccataaaagagttcctggagaaaatcgcttcggattcacccgct
cccggcggaggaagcgtggcggcgttaagtgctgcgcttgcggcaagcttgactcaaatg
gtagcaaacctgactattggcaaaaaaggttttggcgacgtggaatgtgagatgaaggct
gttgcacaagacgctttgcgcttgaaaagtgatcttattcagtctattgatagcgactct
aatgcttataatgatgtgatgactgccataaagctgcccgggaacagtgaagcagaaagg
ctgcatagagaagaggagatccaacgtagactgaaacatgcagccctggtcccattagcc
gtggctgaatatgccattcgggtaatggaactggcagggaagacggtagcaaagggaaac
aagaatgccattaccgatggggcggtaggtgtcatgttggcaaaaacggcggtcttgtcc
gctctatacaatgtcaaaatcaacttgagaactataaaagacaaaacgtttatcaataaa
atttcaaaacgggcaaaagatctggaagcaaaggccttgagcagggaaaaagaattgctg
ccgaatatcgatttataa
>scal00082c scal00082c >ref|NP_782859.1| imidazolonepropionase [Clostridium tetani E88] gb|AAO36796.1| imidazolonepropionase [Clostridium tetani E88] 90748:92028 reverse
atggtaaaacatatgaaaggcaatattataattaaaaaggcttcacagcttgtgacctgc
agtggttttgaggcaaagcaggggaaagccatgtctgacctccacgtaatcgatgacgga
gcagtggttattgaaaacggcagtataaaagctgtcggtaagaccgaggacgtgttgaaa
gaatttaatgaatccgggtttgagactatcgacgcaatgggaaaggctgttttacccggt
tttatagattcgcatacccattttgtctttggtggctaccgggccgaggaattttcctgg
cgactgagcggtgaaaactatatggagatgatgaagcgaggcggcggcattgcttctaca
gtcagggctacacggaaagcgtccagggaagacctgatcgggtcaggcagtaaacgactt
gactcgatgttgtcattcggcgttaccactgttgaaggaaaaagcggatacggactggat
gacgagacggagataaagcagttggaagtaatgggagagttagacagccttcatcctgtg
gatattgtcaggacctttctcggggcacacgcagttcccgaagattttcaaggcagagaa
gataaatttatagactacatgacagatgacataatgccccaggttgcaaatagaagcctc
gcagagttctgcgatgttttttgtgaaaaaggtgtattttcggtagaacaatccagacgg
ctactgatcaaagcaaaagagctcgggtttaaattgaaaattcatgcagacgaaatcttt
ccgcttggtggaactgaactggcagcagaactcggtgccgtttccgccgatcatctgctc
cacgcttctgacaaaggcattaacgaactggcaaaggaaggtatcgtcgcaacgcttctt
ccgggaacagcattcagcttaaaggaatcgtatgccagaggaaggtatatcatcgatcag
ggttgcgcggtagcgctcgcaactgattttaatccgggaagctgttttactgaatcgata
ccgcttatttttgtattggccacactctatgtgggcattacgattgaagaagcagtcact
gcactgacgataaatggcgctgcggcaatagagcgggcggacaagattggaagcatagat
gtgggcaaaaccggtgacgtaatattacttgagttcccgtcgtataaatatatcccctat
catatcggtgtcagttgtgtggaaaaagtcatcaaaaatggcaatctcgtatttgataaa
gagaatcaaattagcaagtga
>scal00083c scal00083c >ref|ZP_01778984.1| urocanate hydratase [Petrotoga mobilis SJ95] gb|EDJ81632.1| urocanate hydratase [Petrotoga mobilis SJ95] 92312:94366 reverse
atgacttttaatagtgatatttccggggcaatgactatccagcttgaagaaacgcttaat
caattgccacaaatgcctgagtttgttaaaggtatccggagggcttccacaagagaattt
actttaacccggaaagagacagaactcgccttaaaaaacgcacttcgatatatccctgaa
aaatggcatacagaactggcacctgaattcctggatgaattgcttaccacaggacgtatt
tacggataccgtttcagaccggaaggaaagataaccgcgaaacctgttgatcaatacaat
ggcaactgtattgagggaaaagcctttcaggtaatgatcgacaataatctcgattttgat
atcgcactttatccttatgaactggttacctatggtgagaccggacaggtctgtcagaac
tggatgcagtaccggcttataaagcggtatctggaagagttgacgcagcatcagacattg
gttgttgaatcaggccatccggttggtttgttcgaatccgcacctgagtcgccgcgggta
ataatcaccaacgccctcatggtgggctgctttgacaatcaggagaactggcacagggca
gctgcacttggcgtagcaaattacggccagatgacggcaggtggatggatgtatatcggg
ccgcagggcattgttcatggaacatacagtaccattctgaatgccggcagactgaaactc
aacattgctgaagataaagatttgcgaggatatctgtttgtatcttccggccttggcgga
atgagcggtgctcagggtaaagcagtagagattgcaaatggtgtcggcatcattgccgag
gtcgattattcaagaattcagacaagacacggccagggctggattcgcagaatcgtcgat
gatccggctgaagcgttcaatctggcaaaagagtaccaacagaaaaaggaggctcagtct
atcgcgttttacggaaacattgtagacctgctggagtatgcggtggacaacaatatcagt
atcgacctgttatccgaccagacctcctgtcatgccgcttacgaagggggttattgccca
cagggtctgacatttgaacagcgaacggaattattagaaacggaccatgcaaaattcaaa
gaacaggtagaccgctcgttaagacgccattttgaacttattaaatctatggtcgataga
ggggtattctttttcgactatggaaacagtttcttaaaagcggtatttgatgccggtgta
attgaaatctgcaagaacggtaaagatacaaccgaagggtttatctttacttcttatgtc
gaagatatcatgggtccgttgttattcgattacggctatggtccgtttcgatgggtatgc
cttagtggtaaaaaggaagatctccttaaaaccgataaagcagcaatgtcatgcatcgac
tcagacgcaagatttcaggacaaggacaattacatctggatcagggatgcagataggcat
aacctcgtcctaggcacacaggccagaatattatatcaggatgccactggcagagtgaat
atcgcgcttaaatttaatgagatggttcgtacaggggtaatagggccggtaatgattgga
agagaccatcatgacaccggaggcacagactcaccctttagagaaacagcaaatataaaa
gacggcagcaatattatggcggacatggcaacgcagtgttttgccggaaatgcggccaga
ggcatgagcctggtcacgcttcacaatggcggtggcgtcggcattgggaaggccataaac
ggtggttacggcctcgtgctggatggaagcgaaagggttgacgaaatcatccggctcgca
atgccctgggatgtcatgggtggtgttgccagacgcagctgggcaagaaatgaaaactcg
attgaaaccggtattaaatataatgtagagcgaaaagggagagaccatattacgcttccc
tttattgcagatgaaaaactcgtaaaaaatctcgttgctgaagtgtttacgaaagataaa
tgtacaaaagtataa
>scal00084 scal00084 >ref|YP_001340250.1| major facilitator superfamily MFS_1 [Marinomonas sp. MWYL1] gb|ABR70315.1| major facilitator superfamily MFS_1 [Marinomonas sp. MWYL1] 94795:96489 forward
atgtcaatttttggactaagcaagaaaaatataatagcaaagccgggttttaaccgctgg
cttgtgccaccggcatctattgcgatacatttgtgcattggttctgtttatgcctggagc
atgtttaatcccgctctgattaaggcaattggaggtgtggcaagttctgctgatgactgg
tctcttggtcaggtagtctggattttctccgttgcaattgtctttttgggtttgtctgca
gccgttgctggaaagtggcttgaaaccgttgggcccaggatggttggttttgtcgcggct
tgttgctggggtggtgggttcatgattgggggtgcaggtatactgacccatcagttgtgg
ttaatatatttcggatatggtgttataggcggttgcggactgggacttggatatgtctcg
cctgtatctactctaatccggtggtttcctgatagaaggggtatggcagcgggaatggcc
attatgggttttggcggtggagctataatagcgaagctaagcattgataacctgttagcc
tgtttttatgaggcgccgaaatatttaggtgcgattgatgccgttgaacttattacggaa
ggcggcaggcggtttgcggaaattgcagggcagcttactgaagtagttgtcgttggagcc
aatgacgtttcaaggatgattgtgcccggggaaccgggtgtttacgtagttaattctgga
tctaccggcgcggcagaaacgttctttacattgggaattatctattttgtagtcatgaca
atagctgctttttcatatcggattccccatgagggctggctgcctcagggctgggttcca
catactgccgaaaaagcagagagcaagatgatttctcggaacgatgttcacatagaccag
gcgcttaaaactccgcagttttatctgctctggatagtcctctgttttaatgttaccgcc
ggtattggtgttatcggagttgcaaaaaccatgatgtcagaaatatttggctcaactctg
ccattcattgttgatgctgcttatgccggtacatacgtcctcatgatcagcgtctttaat
atgttaggccgttttttctgggcaagtatttccgattacattggccgtaaagtaacctat
tacatatttttcatactcggaattttcctctatttgtctattccctatacggctatcaaa
gttcaggcttcgcctgctgcagtgtggttgcttattttttacggtgctactatgataatt
ttcacaatgtatggaggtgggtttgcgaccattcccgcttaccttgcagacatatttggc
gcccgctatgtaggaggtattcatggcagactgcttacggcatggagtaccgccggagtt
ctgggcccactggcaattacgcaactccgggaagcctcgcgtatcagcgctattgaaaaa
cttgtggccaaggttgaccctgctgcttttgaacgaacatatggtgccggaataagccag
ctttcacagcttgttgaacagaaaacagtaacaatttccaacctcatggtgattgtaccg
agcggtgttactaacccttctccaacactgtataacacgacaatgtatgttatggccggt
ttattagcaatcgcccttatcgcgaacatatttgttaagcctgttcatgaacgacaccac
atgaatggtgactga
>scal00085c scal00085c unknown protein 96963:97268 reverse
aagattagacacgaattgacactaaaagagaaaaacaatactcacacaaaggcgccaaga
gcacaaagaaaagatgaggaagggatttggacacagacacagatagacacaaatggtaaa
ggcaaaaaaaaattagaagtaagttataaaatttcagaagcattaacccttggcgatctt
agagacttggcaagagaaaaaaaagaagttttcacgcagagaatagataacagacagtta
gaaatagccagcccgacatgcattctggtgggggcgggtgcggctaataattactcattc
tcttga
>orf00137 orf00137 >ref|YP_501882.1| hypothetical protein Mhun_0398 [Methanospirillum hungatei JF-1] gb|ABD40163.1| protein of unknown function UPF0150 [Methanospirillum hungatei JF-1] 97423:97614 forward
atgaaatcaaatgtactgatagaaaaaggtcaagatggctactttgcagtgcactgtctg
tctttaaaaagttgctggtctcaaggaaaaacgaaagaagaagcattaaagaatattcag
gaggccataggactctatttagagcccgagaagagggctttgttgagtgacaaaccgaat
cctgccagttaa
>scal00086 scal00086 >ref|YP_321283.1| hypothetical protein Ava_0764 [Anabaena variabilis ATCC 29413] gb|ABA20388.1| hypothetical protein Ava_0764 [Anabaena variabilis ATCC 29413] 97818:99137 forward
atgaagagcaaagaagagatagagctatatatagaggagcacctacatagaagaagatat
tccgatagaacgagagaagcatacatatattgggttgtacgaatatgtgaatattttgga
aaatattcagtagatgattttgatattggtgatatatctgaattcattcaagacttggaa
gatagacaagggttatctgctagcaccattaagcaaacagctaattccctccattttttc
tttaatacattaggtaagaaaaacgttaatataagagggttaaggagaaaaaaagcagaa
agacagccaccatatgttccaacacaaaaagaagtattaggaattattgaatcaatttcc
tcaaaaagaacaaaacttgcggttatgctagcatattcagctgggcttgatattgaagag
gttattaatttaagaatcattgatatcgattttgcaaagaatatgattcgcattccttta
aaaaaaaataaaggcatgcgaaaagcagtgttggcagaatatgttaaaccttttctattt
tcttatacacgggacaagaacccttcaaaatgggctcttgaaggaaataatggagaaaaa
ataagtgcttcagccattcaaagaagtgtcaaaaaagcgataaaaacattagaaataaaa
aatgaaatcacggttaaatctctaaaatatgcatatgtcaaacatttggaggcattagga
ggcaacttattaggaataatagatgaacttgggttatctataagttattcatttccgttt
tatgcaaaattggggcaaaaaattgaaaaagtatcaattagtcctatcgataggcgcttg
acagaaacgataacgcgtaaaccagtattatttgaaaatgagttcgtatcggagaaaaga
ataaatgaattggctgaaataagtagctcagagtatgatttaactaaattgctggagcta
ctaagagaaatcaatgtgtcatatagacatcaaatgtatctatctatagcaatgcttgta
cgatcggtaatggatcatattcctccaatatttgaaacgaaaaaattttctgaaatagca
aataactgtaaatgtactaggtcgtttaaaaaatctatgcagcatctaaataattcatta
aggaatgttgcggattcatttctccatacaccaattaggcgtgcagagactttaccttca
tttgtacaagtcgatttcagggccgatttagatgttttattatctgaagttgtgattacc
attaggaaaaaacataaccaggcgtttaaccaagtgcaaaatactgcattgattcattaa
>scal00087 scal00087 >emb|CAJ75028.1| similar to methylmalonyl-CoA epimerase [Candidatus Kuenenia stuttgartiensis] 99230:99610 forward
atgcaattaaatcacgttggtattattaataagagtgaagagcaggcgctgaagttttat
caggattttctgggtcttaaaaagaccagagagattatcctgcctttggaactttcagag
cagctgttttctgtttccaaagagatcaaagttctggttgttgaaaacgacgggataaag
atcgaggtgttcatatcggattttcaacctgaaaatcctaatttcacacatttcgccata
atggtggatagcctttcagagattacagaaaaggctaagcagtttaacgctgaagtaatc
atcgggaagcataaggataagactgtctactttctcaaggatttctccggcaacttgatt
gaagttaaacagaaaccgtag
>scal00088 scal00088 conserved hypothetical protein 99797:100180 forward
atgactgaaaatgagattgggaaagttgttgttgatgctggaattgcagttcataaagca
cttggtccaggaatcttcgaagctgtgtatgaagctgtattagctcatgagctgaagaag
catggtttaaaagttgaaaggcaagtccccatatcaatagaatatgatgggataaaattt
gatgaaggattcagggtagatatcattattgaaaacaaggtgattctggagttaaaatct
gttgaatctgtcacaaaagcacataagaaacaagtattaacctatcttaggctgacagga
tgtcggcttggctacttaatgaactttggtgaagacttgatgaaacatggcattacacga
attgtaaatggtctggaagaataa
>scal00089 scal00089 >emb|CAM75606.1| DNA polymerase III, epsilon subunit and related 3'-5' exonucleases [Magnetospirillum gryphiswaldense MSR-1] 100276:100761 forward
atgaatgatacttttgttgctatagactttgaaactgctgatcgttatagagacagtgcc
tgcgctcttgccatggtccgggtagaatcgggacgcgttgttcatacggaacatcggctt
attaaacctccaagaaagagttttgaatttacttacatacaccatatcacatgggatatg
gtggcctcagaaccggatttccaggagttgtggccatcactcaaaagaatgttaaacggc
gtagattttattgctgcgcataatgcatcatttgaccgctccgttttaaacgcctgttgc
gaaaaatcagatattgagccaccatcgattccgtttgaatgtaccgtcaagctggcaagg
aaagagtgggggatttatccaacaaaattaccggatgtctgccgctatttagatattcca
ttaaatcatcatgaagtactatcagatgcaatggcatgtgctaaaatcgtaatcgcggcc
gtctga
>scal00090 scal00090 >ref|ZP_01873700.1| hypothetical protein LNTAR_09149 [Lentisphaera araneosa HTCC2155] gb|EDM28725.1| hypothetical protein LNTAR_09149 [Lentisphaera araneosa HTCC2155] 100804:101352 forward
atgaaaattaagtacctttgcacaatgtggggtatggaacaatcagcacttgaagagaat
ctcagactgatcaaagatgcgggctttgacggcgttgaaattcaggccccctgtaacgat
gtcgagcgaaacaggctgggcgctcttcttaatgagatcggactggatttagttgttcag
gtcagggctgaaggggcaacggttgatgagcaggtagattttctggaaaaagagctgagt
agcgcctcggagcagaatacattattaacgaacgtccactgcggaaaggactattggcct
ttggcggaaaatataagagtgatctcaattgctcagagacttgccggtgaacttgggata
aatatcctgcatgagactcatcgtgccagggctactttttgtacgacatcgacaatggac
attattgacgctttgccggaaataagatttactgctgatttttcacactggtgttgtgtg
cacaactccctgcttcaggaccagcaggattccgtgaaccgcgttattgaacggtcagat
tatattcat
>scal00091 scal00091 >ref|NP_295650.1| transposase [Deinococcus radiodurans R1] gb|AAF11477.1|AE002031_6 transposase [Deinococcus radiodurans R1] 101930:102415 forward
atggtgtctcccgattctggttatatgcttttagaattagtgtataatgggctcatgaga
aacagacacggaaaccatacaattactcgtctcgcattacatatagtatggattacaaaa
tataggtatcatgtgcttaaaggagaaattcagaaaaggtgcagagagttactggttcaa
gtgtgtgatagtgaagatgtaagaattcttaaaggagttgtaagcaaagatcatgtacat
atgcatattgaatatccgtcatcaaaatcaattagcgatctaataaaaagcttaaaaggt
aggtcattacagttgtatcaaaaagggtttcctgagttgggcaaaagatattggggaaag
catatgtggggaatcggttatggcgcttggagtgcaagaagtataacaggcgaattgata
caggagtatttggagcatcataaggatcgtcctaatgaagatgcagagagcttcatgttg
gaataa
>scal00092 scal00092 No hits found 102505:103356 forward
atggcaaaattacaaccaacagacgatatactcaaagcacgtacgaaagcaaatataaaa
aaatatttagtacaaattaaggaaaaaatagttgcacagtcaaaaaaggaaggacataat
atttccgtaaaaaatgtaaaaagtgttacttttaaaaaattgaaagatgttacatacgag
attttttctattacattcggtaagtttgttataaccgatcctaaagattttgtctggctt
gatgggatgacctgggtcaataattctccggggccagccagacgtaatctaaaggttaac
gaatctaccgaggatacttataactggcaaatcactgctgggtttacgtatcaatacgaa
cagaaagaagagttcaagatatatgctccagcgggtggcagcataacaagtagttttaaa
tttagcttcgactttcacgcatcgtatggacaagccagtacaaagacacacggatgggtc
aatgactttgagcaggtaattcctgcaaatactgtagtccgtatggaagtcaaaggaatt
cagtttgttggttatgttcctttcaagattaaagcgcgtacatctggaaaggctgagtgt
gagtgtatcgttgattattggggaaaacatacacgcactttcaatattgatctgcctcga
attcttaatgacaaagaacgtacttttgtctcagaaggcaaggtcgatggtgtgcaggga
tatgattggaacgtgcaatcgtttacaccggcagagttaaccgcacaacaacgtaagcaa
ctaccacaaggtgtcactgagcaacatctatttcctaaaacactagacttgtctaagctt
aaaaaaaagtaa
>scal00093 scal00093 >ref|YP_001051974.1| hypothetical protein Sbal_3630 [Shewanella baltica OS155] gb|ABN63105.1| hypothetical protein Sbal_3630 [Shewanella baltica OS155] 103688:104323 forward
atggataacatagaaatcggaaaacttatcgcgttagctgtatccgttataggtggtttg
ctaggtttgttgtcattctatttaatccagataaaaaaaccacatattattgctcatgtt
gaaaaacgaatccggttaggcggtactggtggcggtggttttcaattttatatccctgta
acatttattaataaaagtcatcaaacaggtgtaatactaaaaacaagcttactggttttt
tcaaagaataatcctgacaatgtttattgcattgacctttcaaggttttctgaaatagat
gatgctgaaaacaaaataattgataatgaattacctcaccctatcaccattggtggtaaa
tcaggtgtttataaattattgaggttcacatggtggaatccatcaacccctaggtttatg
attagtgatcaggaatattctgttatattaaatttatggacttctgatcaaaagagccct
gatatacgtaaacagcattcaattacattttcagatgagcaattaaaatttttcgccaaa
tccaaaatgaattcatcttgcattgaaataacattggatgatacgctaccaaataatagg
cttttgaatcaaagagaagtaagctatttgaagtag
>scal00094 scal00094 expressed protein with unknown function 105616:107916 forward
atgataatttcaatgcaaggaaactggactgttagggttaacgcaaaaaacgctgcctat
agccagcgatttgttatagatggagctacgtctggaaatggtacgcattcaggaactgct
ggaacttcagttaatgtaactggagatcaatggaccattgcaatccaaaatgaccctggt
ggtggatatcaactatctgatacaaaaatcaaattccctcatcagattggaaacaattat
gaatttgaaatctggtctaacgatgctggtggtgatgaggatttcaatgatcttattctt
gcctgctccactcccgtaaatattaatgattttttgatttatggaaatgtttcattatat
agtggccgctgtttatttaatccatgccgcaaaggtccttttgttatagaaagcatagac
gctttaagagcagtgttgaaaaacgcaaaacttcgtgaaatactagaaagagattatccc
gagagaattcgtgatgatataatcggtccttatcctcctgatcctccaccatttaaaccg
atcgttattgatttgtataacgaagcaatgcaacctaaaaccgagttagtctataaacgt
cttgacaatacaaatgaagatataaacgcaaaatcaagaaaaggcgaattaacttctgag
tattcaataaagaattacagtattttaaattctatacaaaaggaggcttcgcgagagttt
gttaaatctgttgataaagtcgaactggcaagagtgatcgatggattactactcaaaggt
tgcactgttttacctgctacgaacacgacgcttactttcgaagagtatgatcgcactacg
gcagagttgtccggaggttcttatacaggaacaggaaatcgtcgattacttggtgatact
atcactgatatgcatggcaattatgtattccgattctcttttgacatgacatttcctggt
attgaagattcaacagacattgctcccggtgagaacattaatgttgtagcatatcctgat
gtcatagtaaaagtaacaggtttttctccatatactgttctgtatgaaagtgctccatat
tacaatgttcctaacctgaaacgaatcaatctttgtttgccgaaatcattggtccagcct
tcatctgcatgctttaacgggaatttgatcggtagtctcggcaatgtctttttaggtggt
aatcagaattcatccgcatccttttcaagtacagctttaagacgttatggcaacgggaat
catttagagtctaacggagagatatctgttggcagttctcttgccgggtttagcgtcgaa
tgtgcctcctggtatggaacgatagactttaaaggctgtatgtatgatttagctaaaact
gtcgcacaaaataacattaagtggtatacgatccgtatcaagcgcgcaggaacaagtgat
tggcaattcgtaagccaaaactacaaacacccgagattccataaacgtaatctacctggt
tacatcggtgatgatgttggcccttttacccaattgttgcatgttgatggtgggccagct
gttgataaaccggcatatataaatattcaacgtgagatttttgttgatggtatcgattgg
gaattttccaattttgatcgctatttgcagttgaacacaagattatatgatctggtttca
ggcgaaagaactcccggtaaatattatgtaagagtagattgttatgacaatgcagggaat
cctgttcctaatgcaactgatatgattgctttgtttatacacaacaacacgataaatttt
ggtctgactgctcctgtatttacagatgcatctgttgtaaatgccggttgtggtttgtat
cgtctgactgatagccagatgaatactcctatacagctatcctttagagcaaatgatcct
gagggttttgttcattcttttgcgttaacaatgggaagatgtccaactccgatgattggt
ttgcaagtgaatagtcccaaccctcctttgtctgatactctgacagggcaaaccatattg
ttccagggagactcagcctccgtacataatacgtgtaatgggtatacgggaacaatatta
gaattcagtgatgccggaatgataaacgttgaattccaaccggctgcatctgaaggtggg
tggattaaaacaggtgaatttttcacgaaacttgcatttcacttacgtgcttataaacgt
atgacgaatgggtataactctggattgagtgatgattacgaggcacatgctcaaatatta
atggaacgacttaatccatga
>scal00095 scal00095 No hits found 108122:108502 forward
atggaaagatggaacaattacctggcttgcgttatcaggtggtgcgtgttttctttttac
cttaagcgaaaaacaaacagaataaggatagaaactatgggttgttgtggacaaaaaaga
aaagaatggtcacaaaagatatataattcatcaacagaggcagaaacaatagattcagga
aatatgcaagaacaccagctaagagtatttgaatatacaggtaagcgtagtatgaaaata
aaaggaatagttacagggaatatttattattttagatatccagatcatacgattgaagta
ccttatgaagattcatttgctatgatggcagaaacagatttgaaagcacatgctaaactt
gataaccattctaaaaagtaa
>scal00096 scal00096 unknown protein 108631:109491 forward
atgaaaatcaagttggtgtcttttatcgcccttagtttgttaagtgttcagtccgtattg
gttgctcagcagacgaaagggcctttccagacagtagaccaggaaagccttaagcgtgca
atggagatggttttgcagaaggacatcggtacagaacctgcatacgatccaaatgccaca
ccaaacggtgtaagataccaaatagatgttattgcttatctattagaaaatgaaacaacg
caagatcacgaatcttcggaagaaacactccctcttcttatcggttataaagagtggtat
caggctttcaagagtttgaattgccagaatcaggatgttcctgaatatgtagatagagct
tacgaatttaatcagaacatggtaatagactataatcgtaataaagtaattaagaaagca
tatgataccgatatcccatatctagctgctaatattacgctcttttgggactcctcggaa
aagagcttctcttataaagacttagattcaaaaccaccactaaaagttatatatgagaga
gtgattacttatagattccttaaatacaaagatgacaatcttgttgtatgtgatcagata
gaaggattaaaaggaaaagctcttaaaggttttctcagaatctttgggaaggttcatatg
atacaatatcgaaccgtagccgtaaaagatgggcctcagtatgtgttagcggaagtaagg
aaatttcggtggcttttcggttcgaagacagatttgactataacaccagaaggggagact
ctgaaaagtgtacctgagaaagaaaagcaaaaacttcgccgcaaaattagaattcagtat
gaacccctcaaagcaggttaa
>orf00160 orf00160 No hits found 110108:110374 forward
atgaatattagaaaatcattttttatgttaatcgcaggacttgcaatcataggttttact
accttaggttatgcttcgctggaagaaaccgctcattctgatgacattaactctgaagtt
gaggttgcatctgaactggaaaatgctaatgaaggagcagattctgttcaatctacagag
agtactcagtcagaggatattcagtacggagctgagccaaatattgagtcctatgaacaa
gacgctgaagcaaaggaagaaaagtag
>scal00097 scal00097 response regulator protein 110729:111100 forward
atgactaccattcttcttgtagatgataataaaaaccattgcatgctttatgaacaaaaa
ttaggaattgagggttatgatattgtaactgctaatgattggaataaggctttggacaaa
atacaggaacaagctccagacttaatcatagtgggtttgtgtatgccagagatggatagg
atttacgcattaatacggttttatcataaacataaatatattcctattatccttaatact
gcctatagcaagtataatgatcattatataactcggattgctgatgcgtatattgtaaaa
aattcagatcttacaatgctaaaaattaagatcgaagaattgctttctaaggaattgaag
atacctacatga
>scal00098 scal00098 >ref|ZP_01673106.1| capsular polysaccharide export protein, putative [Candidatus Desulfococcus oleovorans Hxd3] gb|EAX55608.1| capsular polysaccharide export protein, putative [Candidatus Desulfococcus oleovorans Hxd3] 112098:112425 forward
atgaaactaagttttacattcactcttcttgccctgtgtctgctaatccggtcagcgttc
ctgttatgcgaggccagggaaatagcaccggaagatgtattggaaattaatgtttatggc
catgatgacttaagtatcacaacccgcgtctcttcagaaggtgaaatatcatactctctg
ctgggtacacttaaagtggcgggaatgaaggtgcgtgaactggaaaaagaaattcaagca
cttctgggcagggattatattgtcaatccgcatgtagtcgtttttactaaagagtatcat
ttgaatagcgtctctgtaatgggtgcag
>scal00099c scal00099c putative sensor kinase 112454:113812 reverse
atgccatataatactcatacaccggaaaaatcctcactggaaaaagagctgattgaaagc
ctttcaaggtttataaaccttcgatggattatagtcgttagtatatgcatcacatctata
tttgccggattagttttaaaaataagtctacctcttacaccaatactctttattaccttt
tgtatattgatatttaacgttgtctgtatctattttcagaaaaacgtaaaatcatatgaa
ggctttgccaatcttcagatttgtgtcgactggatagccctggtattgcttgtacattac
acaggaggtacagaaagccctgtaatcttctactttatatttcatgtgattatagcggca
atccttttgtcaaaaaaagattgctatcttcagacgggatttgcagcgttattaataatc
agtctgtcaatcctggaatactgctctattatacatcatgttcatattcaagagctgttc
ccaaatccggtttatgacaacggcctttatctcctgtcaataatcttctttatcattacg
tctttatacatctccgcataccttgtcacatctgttaatagccgtctcaggaagagagag
aatgaaattctcacccttaaaaacgatatcgccgatgcgtataacaagcttgaagcaata
gacagagaaaaaagtgaattcacatacaaggttacccacgaactcagatcccccttaagt
gcaatacaaagtcttttaaaatcaattgaagaaggttatgccggagatatttccccgaaa
gccatggatctaattaccagatctgagaagagaacgagtttcctcataacacttgttaac
ggtcttcttgatctgattgcaggtaagataggaaagcccaaagaaggtgatataaaatca
attgacataaatgttgcagttaagaacacattgcatctaatgcaggaaaaaacaaaagca
aagaatttaaaaatcataattaaaaccacacccgagccttcttatctaaagatagttccg
gatgatcttgacattatattgacaaatttaattgataactcagtaaagtacacggaacaa
ggaggcacaataagtataaacagcataataacaaataaagaaattaagttagagatgtcc
gatacaggaatcggtatcattaaagaggatcttaataaaatctttaacgaattttataga
tccaaaaatgcaaagactgtcgaacagcgtggtacaggattgggactgtctatagtcaag
aatctgatcaaacagtacggaggtgacatagacgtcaaaagtgaaatagaaataggaacg
attgtgactatttcatttcctgttgatagacaaaattag
>scal00100c scal00100c putative response regulator 113830:114243 reverse
atgacaaaccagaaaatactaatcattgacgatgaccccgatatagttgaagcgatgagg
atgccccttgaggcaaacagctatcacgtcattactgcaagtaacggtgaggaaggactg
caaagagcaaaagaggaaatccctgatttaataatacttgacgtaatgatggagacagat
actgcaggatttcatgtggcctatgaattgaggagtaaagaaccggattccgagtacaag
gattgcagaaacatccctatacttatgattaccgctatatcgcaaaaaaagggtatgaat
ttttctcctgaaaaagatgatacttttctgccggttgatggttttatcgaaaaacccgtc
caaccaaaagacctgttagaaaaaacggcagagcttctggcaaaaaaagagtaa
>scal00101c scal00101c [Ni, Fe] hydrogenase maturation protein 114315:114791 reverse
atgaatagcaagatagtagttattggaattggtaatctacttctcatggacgaaggtatt
ggtgtccacacgatcaatgaattagagaaatatgatcttcccaataatgtggaaatatat
gatggaggcacaggtggttttaaactcatagatctgatgcataatacaaagaaagtaata
tttattgatgcattagaaacagataaagcaccaggcactattacagtatttaaatcaaaa
gatgtccgttcactgtatcataaaaaaaaatattcattacatgataccgatctgctggaa
gtaattaaaatgacagaactgcttgataatcctcctgagattgaaattgtgggtatccaa
ccaaagacaatcaattacggaacaactctttctaaagagttagcagattcaatgtcaaat
ataataaataccgtactaatgagaattgaagaagtttgtagtactctgtccgcctga
>scal00102c scal00102c putative nickel hydrogenase, large subunit 114784:116076 reverse
atgcatgattttcacgtaggtattgaacatataacacgagtcgaaggacacggaaacata
ataatcgatgtcaaggaaggaaaaattcgtgaactgcgaatggatatagtggaatctccc
cggttttttgaggcgatggcacttgggaggtcgtataaagaggttgcacatataacgtca
cgcatatgtggcatatgcgctgttacccataccacaacatcaataaaagccattgaagcc
gcactcggatttgaaccttcggcacagacaataagattaaggaaactattgcttaatgcc
gaatttattcagagccacattctccatgtttattttttgacagcaccggatttcttcaga
gtgggcagtgtgtttggtatggtaaaagacaacaaagaggttgtcttaagaggcatgcga
attaaaacgatcgctaacgaattatgcgcattggtgggaggcagacacattcaccccatt
acattgaaaataggctgtttttcaaaaaatcctgaatcaaaagatctggctgcatttaag
aagaggattgaggatttatggccggatatagaagaaacggtaaaatttttcaaggccctg
aaaactcctgaatttgagagagagacggaatatatatccctgactaaccctgaagaatac
gccctttatgatggcaatattaaatcgagtgacaatggtgaagttgaaccttccgactac
ctggacaaggtaaaggaatttatggtaactcactcgacagcaaaacatgcgagatcaaat
agaggttcttatatggtaggagcactggcaaggtttaataacaattacgaccaattacac
cctaaagcaaaagaggttgctgaggaactgggattaaagcaaccctgttacaattcgtac
atgaataatgttgcgcaggtagtagaaacagtacactgttttgaagacagtatcaggctt
attgatgagctgatttcaggtgatttgaaggacgaaaaaatagagctgattcctaaggca
ggacatggtgtaggagctacagaagcaccaagggggacactatatcatgagcataaaata
gatgacaatggcaagattacctatgctaactatattatcccaaccggccagaacctgtca
aacattgaaaatgacttgagaactcttgtgccaaatatactcgatcaaccaagagatgac
ataatccttaatatagaaatgcttgtaagagcttatgacccttgcatatcatgttcaaca
catttaatgaaggtaaaatttataaatgaatag
>scal00103c scal00103c nickel-dependent hydrogenase, small subunit 116151:116894 reverse
atgacaaaacccagagttgcttttttctcgttttcaagctgtgaaggctgccaattggtg
gtactcagcatagaggagcagcttcttgaactcgtcaatttaatagacattgtctctttc
agagaagcgatgagtgagaaaagcgaggactatgacattgcatttgtcgaaggcagtatc
acgaggacgtctgaaatagaaagcattaagaaaatacgagatacagctggcatcataata
gcattaggtgcatgtgctaccattggcggtgttaattgcctgaaaaaccagtttgaaatg
gaaaaggtgcaagacattgtttatggtaaaatggcaagtaattatgatactatccctgca
agacctattgagtcagtaatcaaggtcgattactggatacacggatgtcctatagacaaa
gatgaattcattgaagtaaccaaggcaatattacttgggaaaaagccccgtattcctgat
tatccggtgtgtgttgaatgtcagatgagggagaatgtctgtctattcgaaaaaggcctt
gtctgcatgggcccggttacaagggcaggttgtaaggcaatctgccctacctataatgat
ggatgtactggctgccgcggtttaattgatgatccaaatttgtcttcgcataagaatctg
ttaaacgagcacggattaaccgttgatgaagccatttcacaatacatgctgtttgggggg
aatagcaaagagaagtatgaatag
>scal00104c scal00104c putative hydrogenase gamma subunit 116891:117736 reverse
atgcccatgttgaaaaacaaagaaataaacagttctatttatcttcctgaagtagccgag
gtagtaagcacacaacagcttactgacacggaaaaatatattgagcttaagctaaagaag
ccacgggatttcgattttatccctggtcaatttattcagatttctatctttggtattgga
gaagctcctatatcaatatcatcttctccttttaacaaagataaaattggtttatgtgtt
agaaaagttggagacgttacatctgctcttcataaattagaagccggttcatacatcggt
attagaggtccgctggggaatggtttcccggtagaaaaaatgaaggggaagaacatttta
tttatagccggcggattaggtctggcgccgttgcggtcactgattaattatgtccttgag
acaagagatgactttgcagagataactattctttacggcgcaaagaatcccggagagatc
ttgttttcagatgaaattgaaatatggaaaaaaagaaaagatttagaaataggtattacg
gttgataagcccgatgataactggaccggcaaatcaggagttatcacaaggctcattcct
catttagatctggatccatctaatacctatgcgatcgttgtaggacctccgataatgtat
aaatacgttctgcttgaacttcaaatgaaacaattagccgagaacaatataataatgtca
ttggagaggcgtatgaagtgtggtgtaggaaaatgcggtcactgtcagataaacggagta
tatgtctgcctggaaggacctgaattcagctaccataaattaaaatttctttcggaggcc
atatga
>scal00105c scal00105c >ref|ZP_01851791.1| hypothetical protein PM8797T_28259 [Planctomyces maris DSM 8797] gb|EDL62298.1| hypothetical protein PM8797T_28259 [Planctomyces maris DSM 8797] 117902:121303 reverse
atgcattacaacaaaaataagctcattttttcaccctctgacatagtccaatttgtgaat
tcaccgtttgcgtcctggatgaatcgcaaattatttgaagaacctgattctgtgcaacct
gacgaagaggacccgcaactgaaggttctccagaataaaggtgatttgcatgagaaagca
tatcttgagaagttacgtgaagcagagttcgatatttgtgaaatctcttccggtaataaa
ctacagcagactctgaaggctataaatgaaggccgccagattatcttccaggccagactg
gaaggtgccggtatggccgggaatgcggactttcttcgactggaaagctcagaaaacaac
acatacaccatcatagacacgaagctgtcccgacaggtaaaaccatatttcatgatccaa
ctgtgctgctacgctgatatgctggaagaaatgaccgggcagcggtctgaaatcattggt
attgtactcggaaatggtgaggagtgctgttttcgaacaaatgatgttttctattactat
aaacgaataaaatctgcattcttcacgttcatgaatagtttctctcctgacaacccccca
caacctgaccctacagcagaccatggagtctggtcatcacattcaaaacagattcttgag
gatatggatcacctttcccgtgtcgcaaatatatctaaaaagcaaatagtaaagcttaat
gctgcagggattgatacgatggagaaactgtctacctctaaggctaaacatattaaggga
attaatgacgatgtctttacccgtctgaaggagcaggctgatttgcaggtaagttcaaca
aaccaaaagcgtccaaactataaggtgctgcagcctccaccggataatcattcccttggt
ctggccgcattaccaccagggtcttcaatggatgtctttttcgatatggaggggtatccg
ctcggggacgacttgctggaatatctgttcggggcggtttatatagaaaatgggaaacca
gagtttcgagattggtgggcacataatgaaccggaagagaaggctggatttgaggcattt
attgattgggttatagaacgccggaaagcagatccgaccatgcatgtttaccactatgcc
gcatatgaaaaaacggcattaaaacgactgatgggaaaatacggtaccagggaacagcac
gttgacgacctgttgagagacggtgtcttcgtagacctttacgaggttgtccgtcacggt
gtgcgtgtcggtgagcctcgctattcaataaagaaccttgaacacttatacatggaatcc
cgtgaaggagaagtcactgatgcaggagcatcaattgtttattacgatgcgtggattgaa
agcggtcagtctgaaaattggaaagagtctgatttattgaaaaaaatacgtgattataac
gaggacgactgccgttcaacctggcttcttgcaaactggctgagagagcgacaaacagag
agcggtatttcctggacaggaaccgcacggaatgagcataagaaagaggacgaacgaccc
tccgtcagtgatgctgtagttgcacgtcagcagttagctgatttactttttgccaaaata
ccagatgaacctgcggaacgtgaaaaagactcggagctatggcgaatacaggaacttctg
gcatggacacttgagtttcacaggcgctgtgacaaaccgatgtggtgggaaatgtttgaa
cgccttgaaaaggcagagcatgagttgtcagatgatatggattgcctggctggccttgag
caagtcggccaccccggacaggagaaacaatcttcgctatttcactacaaatttgacccg
gaccaggaaacaaagataaccgaaggatcgacggtaaagattgtaccggatattggtatc
actaccaaaatatcagatttcaatcctgaaggtgaactaactatcaagatcgggcagagg
acactaaaaaagaaccaactggaattccttcctgaacgcatgtcacttattccatacaat
tttgtcagtaccggtgttatcgatgattctctttatgcggtgataaacgattatcatgaa
acagggcatcttccgggggctttaaatgactttttataccgcaggcgtccacgattaaaa
tcagggcataatgggctccttgtccgtgctggagagaacaatattaaagcagcaattcga
tcagcaagagatatggacagcagttgtctgtgtatacagggccctcccggtacaggaaag
acatatacttctgctcacgttattgtccaacttctgtctgaaggtaagaaaatcggcatt
acttcaaacagtcataaagcaatcatgaatttgatgagagccgtttgcaaagagacaaat
ggtactgcttcgggcatcaaagtaggcggagaagaggattattcgtttttcagtgaattt
actggtattaaatacattagcacttcaagtactgccgctgcagcttatagaggtgggttg
atcggtgggtctgcctggttttttgcacgtgaagatatggtagaaagtcttgactattta
tttatagatgaagcagggcaagtatctgttgcaaaacttatcggtatggcacgatcaaca
aaaaatcttattttgctgggcgaccagatgcaattaggacagccgattcagggaacacac
cccggtgaaagcgggcagtctgtcctggaatattatctcaaaggacatgcaaccattcct
ccggaacagggaatctttctggaaaccacatggcggatgcatcctgaaatctgtgaattt
atatcagatacgttctatgaaggcagacttctgccggaaccacatacaaagaacagaatt
attagacttcctgagaatggcggtagtattgttactgtagaagctggaattgtttttgta
cctgttatgcatgaaggtaacgtacagggcagtgatgaagaggctgccataatacggcag
atagttgatgaattgattggacgggatataacagataaaaacggtaatatctacagacaa
gtgactataggccgtgatattctatttgtaactccttataatttacaggtacgcaagctt
atccattcactgtctgaaggagtcagggccgcatccgttgacaagttccagggacaggag
gcgcctatcgtgatcatatccatgtgtgcaagcccgggtgaattcggcagccgcggcatg
gcgttcgtacttgatatgaacaggttaaatgtagcgatttcgagggcgcagtcacttgcc
attattgttggagatccaaggcttgttgaaacagactgttcatccgtcagcaacatggaa
cgtctcaacatgtattgcaggctacaggatatttgcaaataa
>scal00106 scal00106 >ref|YP_846967.1| type III restriction enzyme, res subunit [Syntrophobacter fumaroxidans MPOB] gb|ABK18532.1| type III restriction enzyme, res subunit [Syntrophobacter fumaroxidans MPOB] 121704:124757 forward
atggaagatcaattttttaatcagccgattctcaattctccatacgagtatccaactcgt
cattgggaattgaatgaggacggtcagcctacaaacaaaattaaggaaagtcggcggcgt
gctgaatttatcactccgattccaaagccaagaaaacggaaacagcctgaccagagagaa
tttgttttagacgagggcaaaggtctatcaaccaaggaacaacaatatgatttacaatcc
aggattatcaatgaagtccgcagcgaagttgataaatggcgacagatttccaacccaaat
gactggagggttactcccgaaacagcccgtctcttgcaacattggcgtagctataaattc
cagggtctgagacctttcttttgccaggttgaggccgttgaaacggctatatggctcaca
gaggttgccccgaaatcaggaattattggcaaaaaatttattgattaccttatagctgcc
aatgaaggtgcaaaccccggattgatgcgtctggcattgaaactcgcgactggagccgga
aaaaccactgtgatggccatgatcattgcatggcaaaccattaattcggccagaaagcca
aatagcaagaaattcacaagaggttttttgattgtttgtccaggcctcaccattaaagat
cgcctccgagttctccagccaaacgatcctgacagctactatgaaaacaacgaacttatc
ccaagcgatatgttgggagatcttggtcgagccaaaattgttattaccaattatcatgct
ttcaaacttcgcgaacgcttagaaatttcaaaaggtggccgatcacttcttcaaggccga
ggagaagaactgcagacgctggaaacagaaggacaaatgatccagcgagtcatgcctggt
ttgatgggcatgaagaatgtaatggtaatcaatgacgaagcgcatcactgttacagggag
aaaccagcaaacaaagaagatgaagatctcaagggagaagaaaagaaagaagctgagaag
aataatgaagcggccagactttggatcaatggtttagaggtggtgggacgtaagatcggc
cttaacaatgttgttgacttatcggctacaccgtttttcctacgagggtctggctatgtc
gaaggcacccttttcccatggacaatgtgtgatttctctttaatggatgccatcgaatgt
ggaattgttaaattacctcgtgttccagttgccgataatattcctggtgatgacatgccc
aagtttcgcaatctctgggaaaatatcaaaaccagaatgcctaagaaaggacgcgggaaa
tcttcaactctcgatcctctcagtcttcctgctgaattgcagactgcgcttgaggcactc
tatggtcattacgagaagacttttgacctttgggaaaaggaaggcataagcgttccaccg
tgtttcattgttgtttgtaataatacatcaacgtctaaattggtttatgactttatttct
ggctttcaccgtgaaaatgaagatggatcaaccgatctagaaaatggcagattgccgctg
ttccgaaattacaacgagcacggagatagtatttcccgaccgagaaccctattaatcgac
agtgaacaactcgaatctggcgacgcccttgacaaaaatttcagagaaatggcttctgat
gaaattgatcgttttaggcgtgaaattatcgagcgaactcgcgatatgaatgcagctcag
aacattacggatcaggaattattacgcgaagtaatgaacaccgtggggaaaaaggaccgt
cttggagaatctattcgttgtgttgtatccgtctccatgctgacagagggatgggatgcc
aacacagtcactcatatccttggtattcgagcgtttggtacgcagttgttgtgcgagcag
gtcattggccgtgcgcttcgcagacagtcttatgaactaaacgaatcaggcctgttcaac
gtcgaatatgcggacgtattagggattccctttgattttacggctaagcctgtcgtcgtg
aaaccaacgccaccacgagaatctattcaggtgaaggcagtcaggccggagagagatcac
ctcgaaatacgatttccgcgtgtggaaggttatcgggttgaattacccgaagatcgtctg
acagcaaaatttaacgatgattctgtactggaattaacccctgatatcgttggcccttcg
atcacgcataatcaaggaattataggtgaaggtgtcgatttgaatttacaacacttggaa
gacatgcgccgctctactttgctttttcacgtggccaagtgtcttctttacactaaatgg
cgagatcctggcgaggaacctaaattgcatttgtttggccagcttaagcgcattacgcgg
caatggctggatacttgccttgtgtgcaaagggagcacttatcctgcccaacttatgtat
caagaacttgcagatatggcttgcgaacgaattacggcggggatcacccaaactcttgtc
ggaacgcagcctatcaaagcaatgcttgatccatacaacaattcaggatcaaccacacac
gtcaatttcacaacatccaaaaagactcgctgggagacagatgctcgtcgttgtcacata
aattgggtaatctgtgatggtgattgggaagcagagttttgccgtgttgtagagtctcac
ccaaaagtaagagcttatgttaaaaaccaaggcttaggattggacgttccttatcgatat
ggttcagaggttagaacttatattcccgatttcattgttcaggtcgacgacggccatgaa
gatgctttgaatctgattgttgagattaaggggtatcgtagggaggatgcaaaagacaag
aaactcactatggaatcatattggattcctggagtaaacaaccttggcaaatatggtcga
tgggcctttgccgaatttactgatgtgtacacgatggaattggaatttgaacagaaaatt
ggaaataaatttgataagttgattgatgaattcacttctaaagcgagaaagtag
>scal00107 scal00107 >ref|YP_846968.1| DNA methylase N-4/N-6 domain protein [Syntrophobacter fumaroxidans MPOB] gb|ABK18533.1| DNA methylase N-4/N-6 domain protein [Syntrophobacter fumaroxidans MPOB] 124767:127571 forward
atggcaaagaagaaaactagcaggaaaaaaactgttgagtcattgactcacgaagaggct
cgaaggaagaacatccctactgctgagtttcaggctgttatgcataaggatgagcaaacc
cctattcaggttgcgtatgagagaagaaatcgtgaccttgatccccaattggtttggaag
ggaaaagatgaattggattggtcggatttggtggttccagcaccaccgctttatatccag
gagaaagtgcaccccaaggttttgattgatgacttactgaagcgcacagaagaaaatgca
aagaaaggtgtgcctcagcaaatggatttgtttgctgattttaatggcctgccagattct
gacgccaaaactgagttctatcagcatgatgcgaattggactaaccgaatgattcttggt
gacagccttcaggtaatggcatcgttggccgagcgggaggggttgcgtggacaagtgcag
tgcatctatcttgacccgccttacggaattaaattcaactcgaattttcaatggtcaaca
acaagtcgtgatgtgaaagacggtaaagcggatcatattacacgggagccggaacaagtg
aaagcgtttcgcgatacttggcgtgatggaattcattcgtatttgacatatttacgagac
cgactgacagttgcacgtgacttgcttgctgaatctggatcaatatttgtccaaattggt
gatgaaaatgtgcatcgtgtgagagcattaatggatgaagtttttggggatgatggtttt
atttcggttattaatttccaaactgcaccatatgcaacatccaactatcttgcttcggta
gtggatgtggtcttatggtattcgagatctaatcgtgttaaatacagagaattattcaaa
ccaaaaaatgagatcaaatcattaaatctttacaggcaagccctctcaactgatggggag
acacaaatcacattgaatccagaagaaattgagaatggccctaaagacagttcgtttcgc
cagtatagactagttagcttgatctctcaaggggcttcttctgaagaacagctttttgaa
tttcacgggaagacatatcgcgctccatctaatagtcattggaaagtaactgtgcctggg
ttggaacgagtaaaaaaagcttctcgcattcaatcgacaaaatcctcaattcagttcagg
agtttaattgacgactttcctatttcaatcacaaacaatatatggacagacacaattaca
ggaagtttccatgatccaaaggtctatgtcgttcaaacaaaccccgaggttatcaagcga
tgtattttaatgacaactgaccctggggatttgattttagatccaacttgcggatcgggt
acaagtgcgtatgtcgctgagcagtgggggagacgatggatcacaattgatacatctcgt
gtttctcttgccttggctcgcgcacgaattatgggtgctcgttacccttattatctttta
gccgatagttcagaagggcaagaaaaggaagctgagcttatgaaatcaatgccaattaca
accccaacgtacaacgatttacgccaaggattcgtttataaacgtgtgcctcatatcatg
cttagttcgatttctaacaacactgaaatagatgtaatctgggacacatttcaagaacaa
ctagaatctttacgcgaccaaatcaataaagagctaaagcaaaatttggatgaatgggca
attccacgagaggctgataataaatggtcatcaaatgtaaaggaattacatgctcagtgg
tgggaaatacgcatcattcgacaaaaagaaattgatgcctcaattgcaacaaaagccgaa
tttgaatacctttacgacaaaccttatgaagacaagagtaaggttcgtgttgcgggtcca
tttacagtcgaaagtctttctccgcaccgagtcttgtctgttgatgaagatggagatcta
attgatcaaactacttcaaaaaaatcagatgacgaaaccaactttgcccaacacatctta
gaaaatctgaaagcatctggtgtacagcagccgcacaaggaagacaagattattttcagc
tccatttctgcttggcccggaagacttatttgtgctgaaggaagatatttcgctggaaat
gaagatgctaataacgagaaacgtgctggaattttcattggcccagaatttggaactgta
gctcgcgctgatttagtctctgccgcacgtgaggctggtgatgcagattttgacatttta
attgcctgtgcgttcaactacgaagcctatgcatcggaattcaacaagttgggtagaatt
ccgattcttaaagcccatatgaacgccgatctacacatggctgaagatttgaagaacaca
ggcaaaggaaacttgtttgtcatcttcggtgagccagatatcgacatcatcgatgccgat
gacaatcaagtacagataaaaatcaacggcgtcgatgtcttccacccaagtaccggagag
gtccgcagtgacggtgcagaaggaatcgcctgctggtttattgatacagattacaatgaa
gaaagcttcttcgtccgccatgcctatttcctgggtgcaagcgacccatacaaatcattg
aaaactacgctcaaagcagaaatcaatcaggaagcttgggatacgctcaatagtgatatt
tcccgcccatttgataagccgcaatccgggcgtatagcggtcaaagttatcaatcaccta
ggcgacgaagttatgaaagtctttcaggttggagcaaatacttaa
>scal00108 scal00108 >ref|YP_846971.1| UvrD/REP helicase [Syntrophobacter fumaroxidans MPOB] gb|ABK18536.1| UvrD/REP helicase [Syntrophobacter fumaroxidans MPOB] 127571:129670 forward
atggaatttcggatctcagacacgttcactgacagccttgcgaaactttctggtgacgag
cagaaggccgtaaaaacggctgcatttgatctgcaaatgaacccagctaacccaggaatg
cagtttcatagaattgaaaaatctaaagattcaaacttttggtcaattcgtgccagtcgt
gatcttcggttgatagttcataaaactgacacaagtttactaatgtgttatgtagaccat
catgataaagcctatcaatgggcgcaacgcagaaaaattgaacgacatcctaaaaccggt
gcagcccaactcgtcgaggtcagggaaactgtcaaagaaattacgataccaaaatatgta
gaggcagtaccagtagtaaaacacaagacactgctatttgaatcagtgaaggatagtgct
cttcttgggtatggtatacctgaagagtggttggaggacgtgaaaacagctacagaagat
accctgttcgaaattactgagcacttaccacaagaagcatcagaagcccttcttgaactt
gcaacaggtaatgttcctcttgttccggaggacctttctgaagatgacgatccatttgag
catccagatgctcaacgtcgattccgggttatggcaggaactgaagaacttcaacgtgct
cttgattacccatgggaaaaatggtctgtctttttgcatccaacccaacgcgatcttgta
gaacgagaattcaatgggcccgctcgtatatcgggctctgccggtactggaaaaaccatt
gttgcactacatcgagccgtacatatggttagaaaagatagggaatccagggttctcctc
acgacattttcagagaccttagcaaacgcgcttcgtgctcgtctaagacgacttattgat
aatgaacctcgtctggctgaacgccttgaagtgcattccatagaaggaattggaaaaagg
ctttacgagaataattttgcacgtcccaaactcgcagagatccattatatttcaaaatta
ctcaacaaatccatgaatgaagttaaaccaaatgcattcagttcccattttcttttatcg
gagtggacaaacgtcatcgatgcatggcagttgaacacatgggaggaatatcaaaacatt
aaacggttaggaagaaaaaaacgtttggcagagggccaaagggaagttttatggtcgata
ttcgaaaaggttagaaccgcacttaaagaaaacaaattgatcactcggtctgagatgttt
agtcgtcttgcggaacggttaaaagattatagtcaccctccatttgattttgcggtaatt
gatgagtctcaggacattggtgtagccgaactcagatttttatcttccttaggtgggggt
cgtcccaactccttattcttcaccggagatcttgggcaacgaatattccaacagcctttc
tcttggaaggctttaggcgtacaaattcgtggacgatcacgaacattgagaatcaattac
agaacatcacatgaaatccgcagctatgcagatcgtcttctgccgactgttttgtcagat
gttgatgataatactgaaggtcgaaccggtgccatctccgtgttcaacggtctttcgcct
acgatcaaaatatatgactcaaaagatgatgaagttaaggccgtagctaactggatcaat
gatcttaaaaaacaaggttatcatccgggagaaatcggcatcttcgtccgctccgataca
caattaccaagagcgcatgctgcgataaaatcattagatattccttatattgtcctggac
gagaacatgaacacaaagtctggtcatttatcgatatgtactatgcaccttgcgaaggga
ttggagttccgtgctgtagcggtaatggcatgtgatgatgaggttataccccagcaggaa
agaattgaatccgcatcggatgaatctgaccttgaggatgtgtatcagacagaacgccat
ttattgtatgttgcttgcacgcgtgctcgcgacaaccttctggtaaccggcgttgatccc
gtatcagagtttttagatgacttaaatacgtcacacaaaaaggaattggggatttcatag
>scal00109 scal00109 No hits found 129691:131040 forward
atgacaattaagataaaaaatcctgagttttataaatatctaaaagcagcaactaaggag
acatcagatctgcttcatgatatcaaatcaggtcgaattgaaccacctaatgacataaac
gatgtgattgcaaatgaatcttcatttgtttcttgtgtgggatatttgatggaaagctat
gatatagaatggataaaacgtctcccaaatgaaaaccgtctagaagagataagaaaaacg
ctattatatcatattaaaaattatctaggctctccttatctgaaaattgaaggtattcac
atctttatgggagaagaagatgatattatcagtcattcttttccagattattttattgaa
tttaacgaacaaacgtttaatgaatattatactgagtatgaagagtatctgtcttctgct
tctaacaaacctattacgtaccaaatcgttgtagcattagaaaactttggttgtgacttc
tcttcagcaactatcactctttccaacaatgtaagaatagttcctggtagtagtacattc
tattcagatgcaattggaaaaaacatgaatttgtggagggatataatggggaggaatata
gtggatctagaaattggaaactatgaaccgcctgaattttttcttgaaatagattacgag
atggagaagaaaaaagttccttcagaatacaaagaatttattgagcatatctcactggcg
aagactcaaaatgtttttaaaaccctgagactgtataaagaaggaagttttacgtgtgga
cttatatattggtgctcaaaaacaccttgtgatccaccttataacgatgattatacttta
tattatgcgggtaatcactctgaattaaatgcatatatacttcaaaaggatggtgatgtt
gaaaaactgcaacagctgtttgagaaatactcaaataactcaaacaaaaaagattttcca
cattctgcaatttattatttggataaaggtataagagaaaatgacatagcagataggctt
gttgattataccgctggattggaatccctctttgttgataagaaggaaggaataactact
caactagctcatagaacggctttctttctagaggaagacaggcaaaagtgcagagatatt
tataaggatattaagaaagcatatgatgttcggagcaagattgtacatggtgattatcac
aaaataaaaggcgaacttaagcttgaagaatattgcaataaaactgaaagatatgccagg
cgagcaataagcaaatggatagacaagatagataaaggaaacaacgctaaagatatttat
gactcaatagtagagaatccgttttcttga
>scal00110 scal00110 >ref|ZP_01998878.1| Metallophosphoesterase [Beggiatoa sp. PS] gb|EDN71113.1| Metallophosphoesterase [Beggiatoa sp. PS] 131209:132471 forward
atgtttaaattcattcatgctgcagacctgcacatagacagcccattaaaaggattggat
aattatgaaggggctcctgttgatgaaattcgtggtgccaccaggagagcactggaaaac
ctggtcaaccttgcaattgaagaaaaagtagcctttgtcctgttagctggtgatatttac
gatggagattggcctgatttcaacacaggacttttctttatcaagcaaatggcaatactt
caaagcgaaggaatcaaggtctatatggttgctggtaatcacgatgctgataataaaatg
acaaaaaaactgagaatgcctgagaatgtttatatgttttcatcaaataaacctgaaact
gttttaatagatgagttggaatccgcaattcatggtcaaagctttgcgacagtatccact
tctgaaaatcttgctacaggttatcctgctccgaaaaacaattattttaatatagggtta
cttcataccagtgttgatggccgtgagggacatgatgattattctccctgtacactgaat
gatttaattaacaaaggttacgattattgggctttggggcatattcataaaagagaagtg
cttaatgaagagccaatgattatttttcctggtaatacgcaaggtcgtcatgccagagaa
acaggccagaaaggatgtacattaattacggttattaatggaaaaatagaagcagcctat
catcatagcctggacgtgcttcggtggtacaaatgtgaaatacctgtatccagtgttgaa
aacagtgaagaaattctaggtttactgaaaggagtattagataaggttgttatggaaaac
cccgaacgcatattagctgtcaggatcatagtgatgggggcaaccaaagcgcattatgaa
atacacagagatactgataattttgttaatgaatgtcgtgctcaagctctatcgtctttc
agtgaaaagatttggattgaaaaagtaaagattgaaacctctcctcaggtcgaaactgac
tcaaactttgatggccaggatctgatacgtgaaatcttgaaaaggattgaagatatctcg
tcggatgatgatgaattagacaaaataataaaacaattagcagaatttaaacgtaaattg
ccactcgatatttctcagggtgacgaaccattagatttggcaaacccgttaacaatcaaa
gaaatgttaaaatactctggtgacctaatttgcagtaaatttatggaaagagatcaagaa
tga
>scal00111 scal00111 >ref|ZP_01851800.1| hypothetical protein PM8797T_28304 [Planctomyces maris DSM 8797] gb|EDL62307.1| hypothetical protein PM8797T_28304 [Planctomyces maris DSM 8797] 132468:132986 forward
atgagaatcctacgattagatttaaaagccttcggtcccttcacaaaccatgaaattaat
ttttctgctgaaaattatggattgcatgttatctacggtctcaatgaagccggtaaatct
tcatctcttagagcaattaatgcagtactgtttgggataccgggaaggactgatgataat
tttttacatgataactcactactcagagttgggtctgacttggtttgtaaagagggcaaa
gaactttcatttgttcgcaagaaaggtaacaaaaacacccttattacaccaaacgacgaa
gtaccaatagcagacttggaactggaatattttctgaagggtattaccgaagaaagattt
ttttcagaatttgctcttgatcatgatgaacttgtcgagggaggtaatacgtttttaagt
aacaagggtgatgtgggacagagcctttttgccgcaggtcatggccttgttggtttgcag
tcatttatggaagaaatcagtaaaggggtcacccattag
>scal00112 scal00112 >ref|ZP_01108333.1| hypothetical protein FB2170_01831 [Flavobacteriales bacterium HTCC2170] gb|EAQ99660.1| hypothetical protein FB2170_01831 [Flavobacteriales bacterium HTCC2170] 133938:134681 forward
atggaaaagaatttaaagttagcagtgctgattgatggtgacaatataccgtcaggacat
gtaaaagaaatgatggaggaaatagctaagtatggcaacccaacaataaaaagaatctac
ggagactggacaaaaccgcatttatcaaagtggaaaaacctactacttgaaaatgcaata
actccaatccaacaatacggatacaccacgggaaaaaatgcaacagattcagctatgata
attgatgcaatggatattctttattcagaaaaagttaatggattttgtttggtttctagt
gacagtgatttcacgagattagcaactcgattaagagaagcaggaatgcaggtgataggc
ataggggcaaaaaagactcctaatccttttatagtggcatgtgataagtttatttatatc
gaaataattcgaaaacaatctgagaagaaagaagattccatcgaaaaagacaaaattact
agtaatgaaattaatttaataacctcaactatatctgatctttcagatgatgacggttgg
gctttccttggggatgtgggcagcttattgctaaaaaaacaacctaatttcgattcaaga
aattatggatttgaaaaattaacaccattaattaaatctattggtaattttgaattagaa
cgaagagaaaatcctaaaagcaggaacaagcttatattcgtcaagaataaagaaacgcat
ataacaaaggctaaaaaatcatag
>scal00113 scal00113 putative type-2 Multicopper oxidase 136232:137947 forward
atgctttcaagacgagacgtattaaaggttgggattgctggagcggctactgcggcactt
acaccgagagttggctttggacagcttgtgttccctgatgggtttgtgcctagccacata
gcgcaaccaagtccgcccgtaacaccatttactacaccattgaatgtgatgcctatcaaa
acgcctatgccggcaagtggacttattccagcacctgatccatcacgacaccagcgttat
agtgaatttctaccacaaaaattctaccaagaaaacatacaagagttcctatgggtctat
cataatgaacccccgtatagttctggtacgtggtcatggggttttaatggcattacccca
ggacccacatatcacgcttggtatggggagcctatattcgttcgtagaaacaacgagttg
ccaccggttggaaccggcatggctcgtttcgccatgccacgtactaccgtccatctccat
aacgcacatacagcttccgagagcgacggaataccgatggaccactttgggccaggttat
ttctgggatcaccactacgccaatttcccagccggctttgatgaccgcgagaaactaact
accctgtggtatcacgaccacatgttggattttacagcaccgaacgtatacgctggcctt
actggtttttatctcctctttgacgaacttgattcaaacaacgaacgtgacaaaaacaag
aaagcctttcgtctgcctagcggtaagtacgatgtgccaatgatattgcatgatgtccaa
tttgaccagaacggtcaggtgatatgggacttcttcaacccggaaccaaatcctgacggc
acccccggtgcactcaacacccgctttggcatgttgggtgatcgattcacggttaacagg
accattcaaccatacttcgaggtggaacccaggaaatatcgattccgaattttgaacggt
ggtccatctcgcttttacgagttgtctctaagagccgataatggcaaaagtgaaagagag
aaattttatgtcatctcaaatgatggaaatcttttaccggaaccaattgaaaccgaatct
ataagaatttctgtagcccagcgacaggacgtaatcgtagacttctccaaatttaagcct
ggcgaccatgtctatctggtcaaccgacttgagatgcgtgatgacggagcaggaccaacg
ggacgtcaactcgacgagggtaaccttatcatgcgatttgatgttatcaataagaaagga
aaagacaagagtcgtatccctgatcaaatgcgagaactaccgcccattaactttgatgat
gtacgaagagagcgaacgtgggtctttgattatgacaatggcctttggaccatcaacggt
aagattatggatccgaatcgtattgatgcaaagattgaacaaggtacggcagaaatctgg
actattcgaaacggtggtaactcttggtcgcatcctgtccacagccattttgaagagttt
cagatcattgagaaaaatcacagaccaattcctaagggagatgtattaaattctcgaaag
gatgtactcacccttggcccaaatgatgagattaagatattgatgcggtggcgtgatttc
ctcaacagtcatgttatgcactgtcacaacgttgtccatgaagaccatgctatgatgatt
gtctggaaaatcgtacccctcgggatgggagattaa
>scal00114 scal00114 >ref|ZP_01035799.1| SCO1/SenC family protein/cytochrome c [Roseovarius sp. 217] gb|EAQ25964.1| SCO1/SenC family protein/cytochrome c [Roseovarius sp. 217] 137998:138645 forward
atgaaagaaattcgaaaacgtttgactaaagttgtgaagaaagcggtaaaagcaactcta
cctccaccgacacagggtcgtggaggagactacttcccaaataatccaatcaacagccat
acaggcgagacgttccgtttatatgacgatctgatttgtaataaggttgtgaccttaaac
ttcatgtctataaagggacatgatagatacccggttacagaacatcttgctcggatcgca
aatcttctcggtgaccgtttaggtcgagacatcctgatgctctcaattacgaccgatcca
caacacgacaccccagaacgcctgaagattctggcagacaaatatggtgtcaaaccaggc
tggcacttcttgacaacatcagaggatagagtcaatgctattagcgatcgcctctacaag
cataaacatgcgggtcatcatggtcatggtcatcctactcgtttagtgcactacggcaat
ggtagcgtaggtttatggggtgctttccctgctgactctgaccctagatttgtagttgag
cggctgtcatgggtcgagtttggtaagccattaaacggtcagattagacgtgcgggacct
cgaaggatgggtaacaacgttcccacacacaatagagaactgacataa
>scal00115 scal00115 >ref|ZP_01035798.1| hypothetical protein ROS217_06439 [Roseovarius sp. 217] gb|EAQ25963.1| hypothetical protein ROS217_06439 [Roseovarius sp. 217] 138752:140443 forward
atgataaaaaatactattctatgtgtgtttgtattgtttctggtcagtattcccgcctat
gctcaacatccagatcctcaaccaagaccagggccctctatgcaaacacaatcatctgat
ggaaaaaccacttttgtggttacgccggaaggacattttccttcatcggacccattcgag
aatccaccgggaaccaattttcttgataccgtggaatcgaacatgtttgacggctttggt
gtagaaatgcctaacacattaccatctacggcaagtaacccctataatctccatcctgaa
ccgatcgtgacggatatcaacggaacctcacccactgacgatctgaaggcagccttcgac
caaattcgtgatgcagtaggtgatggtgattcagatgatagttcaggtggtaagaagaag
agacgtcacaaaaataatagtcacggtcatcatgacaaaaaagcaagctaccaggatgcc
gtccagtttgccatagatattcttgagggtaacccaatacctgatcgtgtctacagtggt
atacccatgttacattacaatggaccggagaaggttaaactggttgagcctatctttgac
ggagacggcaacaagatcggcggaaatgttaatgtatatcagatctggtttgatagccat
attgaatccgatactgccttcatcgacccgagcgaggtactggatgtgccatggacgatt
acgtacacggtggataccctgaaccggggtcacgatgactttgctcccatggtcatgtat
tttgatgaccccgccttaactcagccaaatcctcccctgccacacgtggccatggatcag
accttttttcccatggaggagggaacccgtacggtcttcgaaattgctatgacaaagggt
aagtattataatcttacatacaattggggttggcgcattcaccccccacgagttcaagtt
tctgaaaatgctcgtaaaatgatccagggcaagagcctgcctcagtgggaagttgatgtc
tttggggaagctcccacatcaagtagaaaagccaagagggcagccatcagcatgattgga
gacctgtctcctgccaagcgtatgtggaaggctatgaaaaggctgtctaagaaaaaacat
tcaggtaaaggagatattttaaaaataataaatcgtgctgagcgagcctttgaggattgg
ttcgatcgttcccgtctgccagatggagttgagttggatcccaacagtgatgtgacattg
ttctacgtcaacaacaccatctatggacaaatgaccggaatgaatggtaagaaccaggcg
gattttccgaaatggagaactcggggaacagaactaaaggtgaaactgtacaatggtgat
tattatccacatgcctatcagagtgttgactttggaggatctcggggttgggaaaatcag
ttccactcaactatcgcggtagatggagacgggccatggtttaccttcggacgccaccac
tggtggccaaacgccggtgcaccaccatggggtcttcttattacagcaccgcctgcaagt
aagatcgggaatcatgataaagtaggagagcacaacgtgcacattacccttaatttcgag
ccgtcaagacgcttacgcatttatcagtttgacccaacgcaccacgacgtggccatatgg
tcctttcattaa
>orf00195 orf00195 >emb|CAJ72097.1| unknown protein [Candidatus Kuenenia stuttgartiensis] 141267:141512 forward
atgtcagatttttttgattgtccaaattgtggggcagaggtaccgataaaagcaaaatca
tgtcctgattgtggttcagatgagaaaacaggatggtcagaggatactatgtatgatgga
ctggatcttcctgcacttgaagaatcagatacacaggaaaaggcatctatgcttcaaagt
aagatattgtattacatcgtagcaatcctgacaattgtggcctttcttttgttttacaca
ttgtag
>scal00116 scal00116 >ref|ZP_01287967.1| hypothetical protein MldDRAFT_0618 [delta proteobacterium MLMS-1] gb|EAT05626.1| hypothetical protein MldDRAFT_0618 [delta proteobacterium MLMS-1] 141521:142144 forward
atgatggctaccccattaaatacacagacaggcgagtcaaaagcctgggaggtccttgag
gatcttaaccctgaaaatgtatgcaacagcgcaaaagtgactcatgatagttcttcaaac
acatatactttgaattcatttggtcagaacgtcattgtttcaatgacaggcaaatccata
tacagtgattctcaagagagtgatctgttgctgaataaacttggtgactattcgagacta
tcaattctctggtatcttgtaaatgcgaagaatattgccctcgcacacaagctggtaagg
ccggaagatttgaaagggggaaatatttattcaaaaggaacacatgtacttcctcttgac
aggattacagataaatacggcaataatactggagggtttcttaaacgaggtattgaaatc
ggtagtgaagtcttggatttcggcgatgcatctctgaggctatttcctcttccaagggtt
ccgattacgataataatatggaagggtgatgaagagttttctcccagatcagacctttta
cttgatgctacctgtgaaatccatctaccggttgatattatctggtctactgccatgatg
agtgttttggtaatgcttttgtga
>scal00117c scal00117c No hits found 141847:142188 reverse
aggatgcgactacttaaatcgctcaatttaggttattatgtctttcacaaaagcattacc
aaaacactcatcatggcagtagaccagataatatcaaccggtagatggatttcacaggta
gcatcaagtaaaaggtctgatctgggagaaaactcttcatcacccttccatattattatc
gtaatcggaacccttggaagaggaaatagcctcagagatgcatcgccgaaatccaagact
tcactaccgatttcaatacctcgtttaagaaaccctccagtattattgccgtatttatct
gtaatcctgtcaagaggaagtacatgtgttccttttgaataa
>scal00118 scal00118 hypothetical protein, putative glucokinase 142406:143428 forward
atggccgccatgcatgaatttaatccctcggtaatatttgaaatatttacaacaattcct
cagtggttttttcaacaatcaattcctggcactttcacgtatcaccgcttgttgacagat
atcggtatggttcaggtgtcacctctgcgtgaagatttaccggaaactcttcgcaaactt
gataacttcctcccctatgatcagcctcaaattacgagtttatcaaaagagataaacaaa
ttgaaatgcagcttaatcatttgtgatatttctccaatgggaattgcggtagcgcagaaa
gccggtatcccttcagtattggttgagaactttacctgggactgggtatatgagaattat
gtgagtacagactttcctgcaggcaagtttgttgattatctaagacagatatatagttat
gtagattatcacattcaaacagaacctgtgtgttcctatcaggacgctgacctttgcacg
gtaccgatcagccgagaggtaagggctacttcgcggcaaatcaggcaaagactgggcata
cctggtggcgtaaaggttgtgatgattacaatgggtgggattccggaaagatatacgttc
ttagagcaactgacacagcaaagtgatatctgttttattatccccggtggtagtcaaaca
atgcagcttgatggtaatttagtactattacctcgccactctgatttttttcaccctgac
cttatcaatgcttgtgatgccgtggttggaaaactgggttatagcacccttgctgagatc
tatcatgccggtgttccttacggatatattcctcgctctacttttaaggaatctgaggta
cttgaggcgtttgtaaaaaatcagatgaacggccgtgccatttctgagtcacaatttcaa
gaggggagctgggtgtcttttcttccggaaattctggagttgccagagataaaacgaaac
gacacaaatggggcggtagagacagcacagttcatttgcaatgtgatcagcattaaacct
tag
>scal00119 scal00119 conserved hypothetical protein with diguanylate cyclase/phosphodiesterase sensory box/GGDEF domains 143758:145536 forward
atggaaaaagcggctatccaatttgagattcttgatcactctccaatcggtcaatttgtt
ctcaggaaggatcttgtagttatcttttggaacaaatgcctggaggattggtctggtatt
tcgagagataaaattgttggaacagatctgattactcactttccacatcttggaagtgac
aaatatgtagaaagtataagaaaagtattccattccagccagcccattacattctcatcc
cagcttcatgaatattttataccatcacctctgccgggaggaaaattccgtattcaaaac
acatttattactcgtatccctgcgcaggaagaggggaaatattatgccttttttgtaata
caggatgcgactagttttattgatgccattgaaagtaataaacgtgccttggaccagctt
aaaggggaaatagaagttcgtaagggggcagaagagcaattggtaaaactcgcacgttat
gacaatgtaaccgggttggcgaatcgtacacttttgcgagaaagcctgttaagatctctc
gctaagacacgccgtaatcacaaaacatttgctttaatgtttttagatctggatcatttt
aaggacatcaatgataccatggggcacgatgtgggcgatttattactgaaaagtgttgct
gaccgcttaaagggtcgtgtgcgtgagaatgatcttgtggctcgcatggggggggatgaa
tttgccatacttattgatgattccaatgctgatgatgccgcacatgtttcgcaaggtata
cttgatgctcttgctccatttcataagttaggtaacaatgaagtttttataagttccagt
atcgggattgcaatgtgtccggaagctggtgaagaccctgaaactatctgcaagtcggcc
gatactgcaatgtaccttgcaaagaatatgggaaggaataactaccagtttttctcacag
gaattgcacgaagagacaatgaagcgtatacatcttgaaaatgatcttcgacgtgctctt
ggccaaaatgagtttgttcttttttaccagcctaaggtagatatgagtggcaaagttatt
ggtatggaagccttaattcgctggcaacatggcaaattagggatgataagtcctgatagg
tttattcccatggcagaaaaaacaggtttaatttctccaatcagtgaatgggtattgcat
actgcatgcgtgcaaattcgtgagtggcagaaaaataattatttgtcaaaggatgcaaca
cttgccgtcaatgtctctctaagacaattgaaacagaactctttctgggatacgttacaa
aaaattttatctgtaacagagatggatcctcattatttagagctggaagtagccgagagt
gctattatggatcatcctgaagcaacgattgttgtacttgaaaaaatacatcagttgggt
gcacgtattaccatagatgattttggaacaggttactcttccttgaactacctgaagcgt
ttgccaattgatgctataaaaatcgacatgtcttttgtgcatggtatcggcaaagaccat
gatgatgaggagattattaaggttatagtcactttggccaaaagtctgggtttgcagtca
gtagcagagggtgtagaaacaaaagagcagatcagtttcctgcataagcacaagtgtgat
tgtttgcagggcttttatttctgtcgtcccttgcctgcggaggttgctacacaatttctg
aaggaaatatcatctgaggacaagccagaagaggattaa
>scal00120c scal00120c thiamine biosynthesis protein ThiH partial 145590:146966 reverse
atgaaaaattttattaacgaagacaaaatatttaatattctggaagagacagaaactcct
tcccgtcaacgtatcgaaaccataattaataaatcattaacactaaaaggtcttagccct
gaagaggcagccgttcttctcaattgcgaagaggatgttgtattaaacagaatattcgaa
gcagctaaacagataaaagaaacaatatacggcaaccgccttgttttattcgcaccactc
tatctatcaaacagatgcgttaacaactgtctttattgtgggttccgcaaggaaaactta
aatacaggaacacgacttttagatgcaaatgaaatacgcgaggagaccagagccctgatc
tcacaggggcacaaaaggctcctcattgtctctgcagagaaccctgccgttaatatagat
tatttagagaaggcaataaaaaccgtctacgacacaaaggaaggtaatggcgacataagg
agggtaaacattaatgtagcaccaatgggaatggagagttttaaaaggcttaaggacaca
ggtataggaacttatcaactattccaggaaacataccatagagacacgtataatcaacag
cacacatccggtccaaagtctgactatttgaagcggctttacgcgtgtgaccttgctcaa
agtggtggtatagatgatgtaggcatcggcgcactgtttggtctgtataactacaaattt
gaggtgctggcactactgtttcatacgatgcatcttgaagaagtattcggggtcggccct
catactatttcagttccaagacttgaaccggcacaaggttctaatatcgcttcgcatccc
ccctacccggtatcagatactgatcttaaaaaggtaattgccgttctccgtcttgctgtg
ccgtataccggtataatactttccacaagagagaatgcggttttaagaaatgagcttatt
tatctgggtgtgtcacagatatcggctggttcaaagacactgcccggcagctacagcaac
gataaaaatgaacaagggcaattcagtgtatcggatgagcgatctctttcggaagttatt
gaagatatgactgacagaggattcattccaagcttttgcacctcatgctatcgtaccggc
aggacaggtgaggattttatgaatctcgcaaaaccaggtgatattaaaaacttttgccag
ccaaacgcgctccttacatttgaagaatatcttctggactataacccggaacttgtcgga
aagacaaaggctctcatcgcctctgagattagcaaaattcctgacccggaagtcaaacag
atgacgtctggcaaaatgaagtctctctccagtggcaaaagagatctctatttttag
>scal00121c scal00121c putative biotin synthase / SAM radical protein partial 146963:147805 reverse
atgtgcgtctgtcaatgtacatactgcggcattaattcagaaaactccacacttaaacgt
tttagtcttaataccggtgaaattcttgaagttgttgaagacgcggtaaaacgtttcggg
tttaagggaatcgttcttcaatccggtgaagacccatcttacagatcagaggaacttttg
gatttgatcaaaaagatacgggaaaattaccctgtatttatcttcctgagtgttggagag
agggaagagggattttatcgaaaggcattcgatgcgggtgccaaggctgtcttgtttaga
tttgaaacatctgacagtaatctatattcaaagttgcaccctcattcctctttgaaggaa
aggatcaggtaccttgagctgtttaaggatatcggatacattattgccagtggaagtctc
attggccttcccgggcagaaagctgagagtgttatcgacgattttatgtttgctaaagag
ctgggttgtgatatgtactcttttggtccatttattccgcacccaggcactccgctttac
ggcaacaatacacccgatgctgaatacgtacttaaagcaatttctgtcctaaggcttatc
gacccctacggaaagatacttgtaactacggctcttgagtctataaacccacagacaagg
cgacaagcccttatgggaggggcaaattcaataatgctgaaccttactccaaaagattac
gttggactctacgatatctaccccgacagggcaactgtagacgtatcagtagagaatcag
attgcagaggcgctgcaactgctgaaaagcataggcagagcccctacggatttgggaata
tga
>scal00122 scal00122 >ref|YP_217687.1| hypothetical protein SC2700 [Salmonella enterica subsp. enterica serovar Choleraesuis str. SC-B67] gb|AAX66606.1| hypothetical protein SCH_2700 [Salmonella enterica subsp. enterica serovar Choleraesuis str. SC-B67] 148875:149711 forward
tgcaaattgaacaaggcttccgatgacaacgcgagtcacattcagcaactcgaaaactat
aaggtcgcgttgatcgcttgggatcaaggacacgacacgttgacagatggtacatccatc
cgtacgtttattaaccgcaacacgcctgcagtgcgaaaacttgttttgcgcgctggttgc
aataagaccatgactgtcagcccaccaccagcggtaggcggtctaatcatgcgggatgtt
gatccgttcggctgcgtctttgaaggtccgtacggaatgaacatgacttcggttatatgc
gacatgatcgacgaaactgttggcgtcatcgaagctggcgaactccgaacagaatcaaaa
cctaaaacaggtaagaaaacggtgacgaaatccagcagaaaagtctttgttgttcacggc
cacgataatgaaaccaaacagactgttgcgagattcttggagaaactcggtctggaagcg
gttattcttcatgaacgtagcaatgctggaatgacacttattgaaaagtttgagcagaac
accgatgtcgcctatgcagtagtactaatgaccccagatgatattggttcggcaaagtcg
gacgccaaaacactaaaggctcgcgctcgccagaatgtcgtatttgaattgggctacttc
atgggcaaactggggcgcaagaaagtcgctgcgattcttcgtggtgccatagaacgaccg
tcagattacgacgggatcatttatattgcatacgatttcaatgatggctggaaactactc
ctggctaaggaactcaaagaggccggccttgatgttgatcttaacgccgtaatgtag
>scal00123c scal00123c >emb|CAJ72800.1| conserved hypothetical protein [Candidatus Kuenenia stuttgartiensis] 149963:150829 reverse
gtgttaagcattactctcaagaaaacctggaatgattttgcattagatgtgtcttttgac
attccccgtggaaaaataactgctctgtttggtccatccggtgcgggaaaatcaagtata
ttgcgcctgatttccgggcttgaaatggctgaatatggatttatctctaatggcaatgaa
acatggtttgataaggcaaaagcgatcaaccttcacccacagcagcgttctgttggattt
gttttccaggattacgccctgtttccccacatgacggtagaaaaaaatgtggcgtatgga
attaaaaagaagtggaggatgaaggagataaaagatctcatagccattgcaggtctttcc
ggttacgaacgacattatcccgcacaactgtccggcgggcagaagcagagagtctccctg
atcagggccatagccaggaaacctgatatcctactccttgatgaacccttttccgcactg
gattggcagacacgcattcaactgcaggaggatgttaaaaacattatcacacagttcaat
gtaacgactatgtacgttactcacgatgtatcggaagtgtataaactggcaaataacgta
attgtaatggaatcaggtaaggagattaagcgggggactccggaagaggtttttttaggg
aaaagattgagtacacgagtacaggtaacgggcaaggtggtggggatagaacacgattct
atcatggcatccgttactattttgcatgctgaccaattcttcaagacattaatcgataca
gaggagttgaaatccttaaacctgcggattggagatgatgttgttgttggtgtgaaatca
tctgatgtaatcttgtttaagatatga
>scal00124c scal00124c >ref|YP_826667.1| molybdate ABC transporter, inner membrane subunit [Solibacter usitatus Ellin6076] gb|ABJ86382.1| molybdate ABC transporter, inner membrane subunit [Solibacter usitatus Ellin6076] 151073:151741 reverse
atgaactttacggaaccacttctcttaagtctgaagctttcaagtgtcaccactgtgtta
cttcttgttttgggagtaccctttgcatactggcttgtttttacccgttttcgatggaaa
ttcctgattgaatcggtggttgcgttgcctcttgtcctgccaccaacggtactgggtttt
tacctgcttatagccataggatcaaacagttttattgggcagtggtatgagaatattttc
aaccaaccactagctttttcctttcaagggctggttttaggatcattcttttatagtctg
ccatttgctgtgcaacccattcagactgctttttcttccgttgataaaaagcttctggat
gcatcatggtcactgggaagatcaaacgtgtatacattttttagagttatccttccttta
tcacgccacggtattattaccggttgtgtactttcgttcgcgcatacccttggagaattc
ggagttatacttatgattggagggaacattcccggtattaccagggttgcttctgtggcc
atctatgatgaggtgcagtcattgaattacggtactgcaaatatgtacgcggcaatcttg
ttagtattttcatttgcaatactggcggcagtgtattttgtcaacaggagatttacacgt
actatgtaa
>scal00125c scal00125c >ref|YP_826668.1| molybdenum ABC transporter, periplasmic molybdate-binding protein [Solibacter usitatus Ellin6076] gb|ABJ86383.1| molybdenum ABC transporter, periplasmic molybdate-binding protein [Solibacter usitatus Ellin6076] 151738:152535 reverse
atgaaaaaaattacgggatacgggttgctcactgtattcatattgatatttggtttttta
cttcctgttcaggcaggtgacaatattctgatagcagccgcatcgaatttgagatttgcc
atgcatgagatctgccaggatttccaggaggagaattcctctattcagacaaaggtgtca
tacggctcttcaggcaacttttttgcacagataaagcagggggcgccttttgacattttc
ttttctgcggataccaaatatccggagctgcttgagaaggacggcttaacggcaaaagaa
acgcaaaaggtttatgccgtgggaaagatcgtcctctggattccgaaagactctaaagta
gattctgatagaggattacaggccgtcatctcttcccgggtaacaaagcttgctattgca
aacccacggcatgcaccatatggccgtgccgcagcggaatcgctccgttattacggtctc
tgggagaaggtaaaagggaagctgatatatggtgaaaacatttcacagacagctcaattt
gctcatacgggagctgctgacgctggaattatcgccctgtctctggcaatctcacccagg
atgttgaatgacggaaaatattgggagattcctcatgcatcacatagtgatatcgaacag
gtttatgtagttttaaaaaaaggagaagggaaaaagagtatccggaaattcctggatttt
atccacggagaaggggggggtaaaatactttccagatacggttttgtaattcccggtgtc
ggagaaaacaggtcatga
>scal00126c scal00126c >emb|CAJ72801.1| hypothetical protein [Candidatus Kuenenia stuttgartiensis] 152539:152946 reverse
atggcgagtaaggtttgcggtacgattaccggggtggtaaaaggacaaatccatgctagt
gttcagatcttgtggaaatctatcccacttagcgtggttattacaaaggcgtcctgcgag
gacatgcacctttctgaaggtgactctatcactgttcttataaagggtacggacgtcatg
cttgctaaatctttctccggtatgattagcgcaaggaacagggtcagtgggatagtaaaa
cggattattcagggagacgttgtctccaaggtatttgtggaatctcaggaagagatgctt
cacgcaattatcaccaatacctcattggaagagatggatattcgagagggtaatgagatc
gtggcaattgtaaaatcaacagagttaatcctctataaggaaatttga
>scal00127c scal00127c >emb|CAJ72802.1| conserved hypothetical protein [Candidatus Kuenenia stuttgartiensis] 153121:153498 reverse
ttgacaccgttatgtcagtatagatacaatgcttccggtttgatgaaagtaaaatgtaaa
atatggatggagcaggatggtagtgttgcctttgccgaagggagaaggatgctgctggaa
gctgttgaccgtttgggatcgttaaacgcggcggcaaaagagttggggatgtcatatagg
gcggcatgggggaagataaaggcgacagaaaaggcattaggcctgaagctattagatgtt
actaccggtggaaagggtggcggtggggcgaaattaacccgtgaggcgcgggagcttgta
tcgttatacaatagctatatgcagaaaataagtttgatagcagaaaaagagtttaaactt
atgttcaaacagaaataa
>scal00128 scal00128 >gb|ABQ26957.1| PAS/PAC sensor signal transduction histidine kinase [Geobacter uraniumreducens Rf4] 153956:155491 forward
ttgttatttgataatatttctgacctagcttacatctgtgatacaaaaggaaatgtatta
tttttgaataggatatttgagaaattatccggccataagccggaacagtttattggcaaa
tcatttgcgccgctttttgacgaagaaaatctgaaaaaagcaatggatttgtatacaagg
acattgaaaggtgaaagccttaaacgagaagtatgtttcaaagatacaggtgtattgtgt
gaatataagaacataccattacgggatgaaaatggggatataataggagtgcttggaatt
gcacgtgatattactgaacgcaaacgtttagagaatgagcggcaaaatgtcaataaatat
ctggaacaacgagtggccaggcgtacggaagagtgggcaagggcaaacgaagcactgcag
ataaaaatagtccagcatacaaaggctgaggaaatattacgtaaatcagaagagaagtat
agcaggctgatcgaaaaccttcaggatagttattttttctattctcacgataccgaaggt
gtgttcacatatctaagttctgcgattactaatctacttggttatgccgcagaagagttt
ctcacacactattctgaatacctgacggataatccaattaacgagaaggtaatagaacac
acagaccttagcataaagggtatcaagcagcctccatacgagcttgaaatatatcacaag
aacggtgccaagcatactttgaaggtccaggaggttcctgtctttgacaagaaccataat
gtcatagcggtggaaggtattgctgaagatattacggaaagcaaacgtgcggaagaaaaa
ctggctacctatcagacacagctcaagcgtctttcatccgcattgtcgttaaccgaagag
cgtgaacgtcgccatatatcagaggatctgcatgatagaataggacaggccctgactgtc
ataaaaatgaaattggaagagttgggagaacctcaagttgatacagatagcaaccatatc
ttaaatcagaccagagaacttctggaaaatgcgattcatgacacacggacattgacgttt
gaaataagcccacctctcctctacgagcttggttttgagccggcagtggagtggctaata
gaacaattccgggaacatcacaatattccaatagagtatgagtgtaatgatggtatcggg
gtgctgaacgatgatgtgagtttctttctcttcaagtcagttcgcgagttgctgtttaat
gttatcaaacatgccagggctgacaggataaaagtgttagtgcaaagagaaaagaataga
atccgaattagtattgatgatgatggcaatggatttgatttctccaaagttcaattttca
gtaaccgatctcagcggtttcggtcttttcagtatacgtgagagaatggaacatttcggt
ggaaatttcgatgttgaatcaaaaccaggccagggaacccgtatcacattggcaatgtca
ttgaaacggcaggaaggagatagaggtgcaaaatga
>scal00129 scal00129 response regulator protein 155496:156140 forward
atgataaaggtggttcttgctgatgatcacatgatcatcagagacggcctccgttccctg
cttgagaggcagccggatatggaagtagttgccgaggcggataatggaagaacagcgtta
aagcatgtaaaggagctatcacctgatgttgtcattatggatataggtatgcgtgaattg
aacggtatagatgctacccgccagatagtaaaaatgtcacctatagtaaaggtactggct
ttatcgatgtattcagacaagcggtttataaaaggaatgttgacagcaggtgcctctggc
tacttgttgaaagatagcactttcaaggaactgatagatgcgattcgtgtggttgtcggg
gacaaaatctatattagccccagtatagcaagtatcgtcatggagggctatctggaacac
tcgtctggaagagaaagttctattcgatctctcttgacatcaagagagatcgaagtgctt
caacttctggctgagggtaagtctatgaaacagatagctttaagcctcagcttaagcata
aagaccattgaatctcatcggctgagagttatgcataagatagatgttcgcaatatcgct
gatctcaccagatatgccatccgtgaaggaataatttccctctaa
>scal00130 scal00130 putative sensor protein 156310:156675 forward
atgagcaaaaaaataatgattattgaagatgaccaatctttccacgacctttatacagag
ttgttagagggcacagattacaaaattacctgtacttatgatggagaggatgccatggaa
aagctggaagaagacaagcctgatttaattatccttgatatgttattagatctgatggca
ggtgatacctttttccgccttataaggaatatgcctgaatacgttgacattccaattatt
gtggtcagcggctaccctgaacaagcttctgtaatccttaaggacttggataaaagcctt
acatttcttaacaaaacagaagtttgtgaaaaattaattggagaaataaatagtaggatt
ggatag
>scal00131 scal00131 putative two-component histidine kinase 156831:157613 forward
atgattctaagaaagaggagcctgaagtttcaattgatagttgtttcttcaattctattc
tgtgtcttgattgtactggtaggaaggccgataaaaaaatcgcttgaatcaagaaaactt
tcagatgaatatacaattgaaaacagaattataggacacctgaacactgcggcgggatgg
catgccattgaacgtgggtatggggtgaccattcttggaagtggcaaaggtagttcatct
ccccactttacaaattttcttgagatgcgaaaaaaaggagatttagaagtctttcaggct
gaagaatgcataaatgaactgaagaaaatagatgacaacaagagactcgaaaaggaatta
aacatatggcgtgaagggtaccagatgctgttatcttctcgtccaaaaattgccagcaat
aacatctccagagaagagtggcttaatgttaccacccttaacattaataatgagtttgat
ctgcgcaatgtcacatttgcatcagaaaaaatgaacgaaaggataatctatatgagtaat
atccttggccttaatattgctaaattatgtgaatttgtcggattggaacgtgctcttatc
ggtaatactattgcatcgggaaaacctatttccgatgagatttatgaaaaaattaaacgc
taccgtacaataggagaacacccccttgatcaaatactactgttaaaagatctagtacct
acttcagatcaaatgaaacagtctttattggaatttgaaaaagagtttctgcaatcattc
tag
>scal00132c scal00132c >ref|YP_822111.1| ABC-3 protein [Solibacter usitatus Ellin6076] gb|ABJ81826.1| ABC-3 protein [Solibacter usitatus Ellin6076] 157879:158712 reverse
atggatttactgactgaaatttttagtgaacgatttattcaggtcggattagctgcaagt
gttattctgggcggtatatgcgcttacctcggggttttcctgatcttgaaaaggattgtt
tttgtaggtgctgccctatcacagatggctgccgttggtgtggtaacagggcatatgatt
ggacataaaataggccttaattttgaagcattggcatttcttttttctattctgggggtg
ttatttttctggcttcccgtttccgggggttctctcacaagagagagtctaatcgggtat
gtctatatcttcgcttctgccgtttccatcatgataattgcgaaagatccactcgcagaa
gtagaaaatctggacctcttttcaggaaatattctgtttgtaagtaattttgatctgcta
ttaatatctattatctcaggaataatttttatcgttcacatgatattccgcaaggagttc
atctttgtctcttttgatcttaccactgcacagactttaaagattcctgcacgtttctat
gattttctcatctattttacattgggtattgctatttcagtaggtattcgttctgcaggc
atgctctttatcttctcatctcttgttattcctgcaataactggcttgagtctctttcaa
cggttgaagtggatttttcttgcatccgtcttatcaatctggttttcatctgtcgtcgga
atagttatttcatactcgtttgattttcctaccggaccagctatttctgttaccaatgca
ttaattctcctaatctgtatgcttgttaaacgattctttttaaggagaacctga
>scal00133c scal00133c putative cobalt transport ATP-binding protein CbiO 158696:159493 reverse
atggagaaaaaacagaaggaaaagaatagcttgaaaactgcaaatcagtctttgattaat
tttaaaggcgtatatctcggttatgggaagaagtgcatcctggaaaatctgaattttgat
attcattctaatgactttctcgggataataggaccaaacgggtctggcaaaacaaccttg
ctgagaggcattctcggtcttataaaaccagtatctggtactattacatctaagactgat
catattaaatttggttatgtcattcaacgtcagtttgtagatgaagtatttccacttact
gcaagagaaattgcttccatggggagatacagaaatatcaagtttggaggcaggctaagt
aaagtggattgggagtatgttaatcatgcattagagattgccggggtcgattccgttgct
catcaaacatatcgtagtctttccggtgggcagaagcagcgtgtccttatcgctcgtgca
atcgcaagtgaggctgatattttaatactggatgagcctactaacgatatggatattaag
ggtgaaacacagatcatggaattaataaaaaagattcattctgagcaaaatgtaacggta
gtaatcgtcagtcatcttttacacaatattatcaactatgtgaaaaggcttgcttttatt
acaaaaggtaagttttatattcatccaattcaagatgctattcaggacaaatatctttca
gaagtttttgatagccatgtgaaggtgggtgaggtatcaggaaaaaaggtagtgatttct
aatggatttactgactga
>scal00134c scal00134c >ref|YP_822110.1| periplasmic solute binding protein [Solibacter usitatus Ellin6076] gb|ABJ81825.1| periplasmic solute binding protein [Solibacter usitatus Ellin6076] 159772:160701 reverse
atgttgaaaagtagatttgtactatattttgtcctgtcaattatgtttgtctttcctttt
atgaaaaacgtgcatgcggacaaaaagctcaaagtagttgctacccttgaatttctggcg
gattgggcaaaggaaattggacaggaacatgtggatgttgatgttgttcatgacagtaga
ttagacgtacattactttcaaccaaggccagctcatgtcttaatgtgtacgagagctgac
atggttattattggagggctcgatttagatgtgtggatgcaggcacttctagatgcttcg
agaaaccgcaaaatacagtatggcagagaggggtatgtggatgcatcttttgggattaca
aaagtccttcaaaaacctatagggcgtgttgatatggcgatgggagatgtacatcctttc
ggtaatccccattatttccataacatggataatgttggtgtagtacttgaaaatatcgtt
acgggactttcgaacaatgatcctgacaatgcggatatttatcgaaagaataaggagaag
tattggaatgaagtccagacaacatttaagaagttaaaggaattaatgaagccattcaga
ggtacaaaagtaattacttaccaccagagttgggaatattttgcagaagagtttggttta
gaaattctggattatgttgagccaaaaccgggtcttcccgcgacaccaaaacataccaag
gatttgatagatatcatcaatcagcatcagataaagataattttgaaggaaccatattat
ccgaagagacccgtaaaaaaattgatgaaagaaaaaggagtaaaggtagtagagttggta
aattatcccggtggacgaaaaaaggcacgtacctatctacaaaatcttgaggctaatatt
aatgatctgattcaggcgatagggggttaa
>scal00135c scal00135c >ref|YP_822109.1| hypothetical protein Acid_0825 [Solibacter usitatus Ellin6076] gb|ABJ81824.1| hypothetical protein Acid_0825 [Solibacter usitatus Ellin6076] 160774:162273 reverse
atggtgaagacattttttctcatagtaattttttgtctatttaccagtttctcatttgct
gataataacgtatcactcaatgatattgcatctgagcttcagcagttaaaggatgctttt
aaagagatggagaataattatgaagcgaagattgagaatctggaagcacgactggaaaaa
caacaaccggaaaaggattacggtgcaaggattcaaaaggttgaagaagattataaaaca
agaatccgttccgtggaggaattgctgggagaacagagggcagaaattgaacaagattac
gatttaaagattgatacgcttgaagaactactggacatggaaaggtctcgttcgcaggag
gagtctatcaggctggcacaaagaacgaagttacaacagaggccatttttttatggcaca
aagggctcgtttatgaatcctgatgtcagtatcattggagataccctttatcatttcagt
gattcaaaatttggtgtgggtgagatgccggatgaggatctatacttcagagaggtagaa
ttagcggtacagggttatatttatcccggtgtaagagcagagttcttccctgtctggcat
gttgaagaaggggtagttgagatcgaagaagcatttggaaactttttgacactgcctttt
aattcaaacctgctggtcggaaggcacaggatcaggttcggtctggtaaatcctatacat
cagcatcatagagactatgcggatgttcctctggcagtacagaacattatgggagcagaa
ggttacattgatgatggttttaatttttccgttatggccccaaaaattcctattcctgta
gagcttggatttggcatttttgacggtaataaatccttgggtgaacatcatgatgaagaa
cacgaagaagaggaagagagcaggacattcaatctatttgaaagtgaaccggttacattc
agggatcatgtattccttggaaagatcaatacaaacctgcttctattaccaaatcttgat
atctctgccgggtatcatgtcctgtgggatgataatggcgccgggaacacagcaattcat
aacggacagttttcattaagatatcgggttcctaacagttggtctaaactcctctggcag
aatgagatttatgtgacagatgtagacagcagggagatagaggatgaagatgatatagat
aaccggaatgtttcgagtaaaggtttttattctttacttaaatatacccacaatagattt
cttgatttcggatttcgctatgactggtctgagcttggtaatacagatgatgcccatctc
tgggcgttgaatcctatagtaacatggcatttaactgagtccagctatgtcagggcacag
tatcgttatggagaattaggtgtaaaaggaacttccggtagtaatgagaacagagcaaat
gaagtttttctccagtttgtgtggggcttgggacctcactctcacggtatacaacaataa
>scal00136c scal00136c unknown protein 162423:162806 reverse
atgcgtacaaatagaaaaatttttattgtcctgtgcatatatctttctcaaatatttttt
gttcctgtaattcattatttgagtgaagggagtgaaagagattgtgcggattgtttcacc
ggtgctcagttaaattctcattgtaatagtacacaaagtccatgcgataatcccgcgcac
caccaccataatggccataggcatgaccctgcccattgtattttttgtaaatcattcatc
aaggatattgagtatattcctgattactctggaatgacttttgagtgtttcattttagta
tctaataatactctccatcaatcttctacgctcatacgtagaactcccattcgcgcccca
cctttaaatacctttcttacataa
>scal00137c scal00137c unknown protein 163039:163440 reverse
ttttttatgtttaaaagaagctttaagaagatttctatcctgatcgcagtcccatacatt
attctgtgtataacggcaggaggcctccactcatttgacacgagggcatttcatgggcac
tgtagcgagaacgatagctcaaaagacgaaaatagtaaaaatcatgttcaccataatcag
aatagcgaaggaacggcttctttctgttttaatgaccatagtgctgacaagtgcggccta
tgtaagtggcttaagagtacagcgaaaagagtccaatttgcacaaaaatgttcttctatt
ttcgaaaactgttgcaacgtctgtacaattgatcaatccacgtatcttttttctaaatca
cgcaccaattcttctcgtagtccaccttttttcatttcataa
>orf00231 orf00231 >ref|YP_002537858.1| transcriptional regulator, XRE family [Geobacter sp. FRC-32] gb|ACM20757.1| transcriptional regulator, XRE family [Geobacter sp. FRC-32] 164243:164533 reverse
atgctgacacatgaagaactcaaaaagagcatgttaaataaccccaaggttaagtctgag
tatgatgcattacaagaagagttttctctgtttgatgagttattaaaagccaggatccat
gcagggcttactcaggcagaagttgcagatcgtatgggtactaaaacacctgctgtagca
aggctagagaatggagggggaaataaacaacattcaccatctatatctacccttcgtaag
tatgccaaggcagttgattgtcatcttgaaatcaaacttgtgcattactaa
>scal00138c scal00138c >ref|ZP_01388314.1| Protein of unknown function DUF891 [Geobacter sp. FRC-32] gb|EAT62359.1| Protein of unknown function DUF891 [Geobacter sp. FRC-32] 164520:164855 reverse
atgggatgggaaatcatctatcacaatgatgtgcttcaaaaggagataagggcattgcct
gctggaatacaggcaagatatatccatctcacagaacgaatgtgtatttacggagctaat
cttggaatgcctcatacaaaggcaatgaaagatggtttgtttgagctgcgcatgaaatca
caagagggtattggaagagttttttactgtacgttgatgaataagcgaatcatcatgctg
cactctttcatcaaaaaaactaaaaaaacacccttgaaagaattgaatatcgccagatca
agaatgaaggaggtgaaagcaaatgctgacacatga
>scal00139c scal00139c >gb|ABE89497.1| Homoserine dehydrogenase [Medicago truncatula] 165222:166388 reverse
atggcttatcaaaatgtggttgttttaggaggcagtggtaatgttggcagggaatttatg
tcccaggtaattcagcaagacacgggtttcctcaaaaaacatcttaatcctacgaacgta
atagcgctgacagacagtaagggtttctggtttaatcgccatggtctgaaaatccaggag
aagcctgaagatatccataaatggagagattcaaaaaataaatttaagcaatatatgcag
gatttagacgagtattaccaatacgacaacttatccgatttattgaaattaatcaaagaa
gagggaatggccggtgaaatagcttttgttgacattactgccggtaaggacgatttaaga
gattttcatctgaaaataattaacgattcagtggagaccataattaccgcaaacaaaaac
ccactctccatatactcaactgacgtgttcagaacgcttacccgatacagagaaagatat
gggttcctgtgcacggtgatggccggcgcaaatgcggtttcaaatttactggactattac
gatacttcagagatagtaaataaaatagaagcttgtttttccggcaccctgggatatctg
tgtgctgaattggaaaaaggagaaagaggtttttcagaaatactgaatgacgctaaaaat
atgggttataccgaacctcatccgaaagatgatctgaacggacttgacgttgccagaaaa
ctgataatttgcgcaagatcattcgggcataacgtttcaatgcgtgatattgagctggaa
ggttttattgatgaatcattcctgaatatcgatgacgtagacgattttatggaatctgta
aaaggagccgatcaggaaataaaagacaaattcgattctgcaaaaagcagaaggaaaacg
ctgaggtacatcgcccgttttgaactgcatgaaagtggtaactctgtttttaaagtcggc
ctgagagaagtccctcccaactctcctctgggcaacctaaagggttcctcaaataaagta
attgtcgagacagatattttcaacggcgacaaaaaatatattatagagtctcccggagcc
ggtccagatgtaactgcctggggattaagaagagagctcctgtcaagattgaaaggaaga
aaaggtggaagctacaagcttatatag
>scal00140c scal00140c >ref|YP_001250105.1| 1-aminocyclopropane-1-carboxylate deaminase [Legionella pneumophila str. Corby] gb|ABQ54759.1| 1-aminocyclopropane-1-carboxylate deaminase [Legionella pneumophila str. Corby] 166446:167462 reverse
atgattaatgaagacgaactttaccggaaagtagaaagcgcttgtcgattgaagtcggct
gaatcttttaacctctggagccgcatccatagattgcgatggtttaaccgttcggatata
tgggttaaacgtgacgatgaactcagctttggtgtatctgggacgaggttacgtaagcac
gcgtcaacaatccctgcattaaaactgaaaggtattgaagaggtagtcgtaattggacag
gcaaactctaacaacgttctttctgccgcacagacactgacagaaaataatattaagata
acgcctttcttactcggaccacctgcacacaaacagggcaatttaaagttgctctcactg
tttgttgacgatgatgaaatacattgggttccaagtgaacagtgggctgatattgaaacc
cacgttaacaaatatgtagagaaagaaaatgaacagggaataaaggtttttgtgcttcct
gaaggaggacatcatcagctggccctgccgggctcattaagcatcttattggatattctt
cgcaacgaatctgaatccggaatcacttttgatcatatttttatagactccagtactggt
atggtcgcacagtctctaattgcgggagctgctgctattaataaaaaaacacaatttcac
gtagtaatcctgacaggttcttttgaaacttttgaatgtggactaaatcagattgttcaa
tatacagaggattttcttcaggattcaattgaatctgagcctgactataagctctattac
cctgcaatttccaagtcttttggtggtgccgatagaactattttcagggaaataaagagt
attgccagaaatgatgggattctcacggatcctgtttattctgccaaactttttattaca
gcaaaacaggtcattcaagatctatcaatagaaggaaacatactcctgattcattccgga
ggcacattggccttgagtggtctaatggacagtccaatctcagatgcggagaaatga
>scal00141c scal00141c unknown protein 167850:168707 reverse
atgaaaaaacccgtatactgttttatagatgattcatcattcgaacttaaactgttcaga
gatgttatagaatcacgtttcccggaaatacagttcgtctatgccagcacatacgatgaa
tgccacaggcaactggatgaacaggatctgtacccgtctctgtttatcctggatctttat
ggccgtgaaggattacaagaaaatgtctgtattccccagaaggaattgctggaagcacga
atagataaaataccaaacctgaatgtcgcctatgacagtcttgataaacacggttgcgac
aaaagtctgcaggcaaatgagtttctcaaacacttgttttcaatattcaatgaatggagg
aacttcttctccgaacagtgtgcgaatctggaccagggttgccagtttggaatcaacaac
ctcctgagtgtcaggcagaactatccatctgttactgccgtcatgtataccagaaaaggt
ttatttgccgatgccgtaatattgtcacggcataactgtgatggaatattcataaagccc
cccggttctactgacgaggatatttatgcagcaaccggaaaacaagcagaaaaccttatg
ggcaactggaacgagtgcgtaaagaatagctatagcttgtttctacaaaaattgagcacc
cgggagaaaaactcctgtaaacttgcagaagtattatcccttgaaaaacatcaggtcgcc
acagatgatgaaggaaaacagagaataagtacgcttcttgattcattacagactacactc
tctactacaacagatacatcaactccaaaaatagacgcactcattcaatgggtaattttt
tattatggtttgtcctga
>scal00142 scal00142 >emb|CAJ70971.1| hypothetical protein [Candidatus Kuenenia stuttgartiensis] 169004:171292 forward
ttgttttttatcctgatagcacttttaaccggtttttttggtcattatgcaattaaatca
aagactgataattccattgaagtatggttgaaacataacgatccgaaacttgattattat
tacgactttatagacaagtttggggatgatgagtttcttataatcgcaatggatggtgat
gacctttttaccggtaaaaagcttaagttaattaatgatatagcaacgaggttggagtcg
gttaaaggtgtaaggagcgtaatgtctttagcaagtatctacaaggataagttgtcagcc
ccgtattttaaagaggtattaaagagaaacaagacaagatcaatccttgaggtttttaaa
gaaaagattttagatgatcctctgtacgttaacaatgtgatatcaagcgatggtaaaaca
actgcgattatagcgacagtggaaaagggatcaccggaatcaagagtgaaactggtaaaa
gaaacgagggagatacttaaggcggtagaaattgaaattaataatgaaccgtctctgcct
atattacaagaaggagtgggtaagataaatgaaccacagaaaggtttctttctggcaggc
ccatcaatcgtaaatacagaactggatcgaatgtcacaaaaagacatgaggaccttcact
ccgataatgtttgcagtggcgctcgttatactggtcgcactttttaaaaatatttccggt
gtattaattccagctataacgatcatcattaatattatgtggacagttggcttgtttgtt
atttttgataacaagatgaatatggtatcagggatgcttataccccttattttcataatt
tctctggcgactaccgtgcacatacttaacaggttttatctcgaagttaagctttcgggg
gataggcgagaaagtatactgaagacagtcaaacatatatgtgtgccctgttttctgatg
tgtgttactacttcaattggcttcctttcactgatagccagtgatgtaacaccggttaaa
actaccggcatatttatggcagcaggaataatgatgtcattctttgtctgtataaccctt
gtgccgggcatgctttctctttttccggaatggatgagtaggcccttcattagtattcga
aaagacagtggatcaagcaataaggaatttcaaagcatctacgggtttattggaaagttt
gttaagaataatactatatatgtatttgtcgttagtttggtattcgttggtgtctcaatt
tacggaatcacaatgattaaagctgaatccagcatattcgagtcgtttccagagagcagt
gaaataacaagatcaacggaacatattgagcaggaactaatgggacttattcccatggaa
atagttgttgatgccgaaaatacgggtggtatttttcagcctgatattcttgagaagatg
gaaagattacaggactatttaaaagaaattcccgaggtgaccaatagcgtttctgtagca
gattatgtgaaatatcttaacaagttactcaataaagatgacccagacagtcagatgata
acaaaggagaaggcaattgattatgtaaagctggcatcactgcatggagaccgtatagtc
aaaagcctttacacagaagattacaatgaaggacgtgtttccgtaagaatgaaaaacgtt
ggttcctcaagataccaggctatagtaaataatatcgaaggattcattaaggtaaatttc
ccattaagtgttggttgttctattacgggcatagtgccgcttcttatggatatgcaggga
tacttgattaagagtcagataaagacgttcacgctggcctttgtcttgatttttatatgt
attgcactactattgaaatcggtaaggattggcatgatgagtatgatacccaacttgatt
ccgattgctattacccttggcgttatgggatacgggggaataaatctggatgttgcgaca
attatgattgcgagtgtcgcgatagggatatcggtcgatgatacaatccattttctatac
cgtttcaaagaagaattaaaaaaagacggtgatcattatcttgcaatacaacgtacactc
tcaggagtgggcagggcattgatctttacttccattgttgcaacatgtgggttcctggtt
ttttctctttcgaactttaaggccattcaatattttggattgctgaccggtataacaatg
gtaagcgcaatattcgctgttctgcttatcttgccatcatgtattttattatttaaacca
aaatgttag
>scal00143 scal00143 >emb|CAJ70970.1| conserved hypothetical protein [Candidatus Kuenenia stuttgartiensis] 171324:172526 forward
ttgccgcctccatttcgggaggaatccagagaaagttatttaacgcataggttcttgcaa
aaaatgttaaccttaaataaaactgaaatatcccaatcacggaatccaaagtggtttggt
ttatcacctgatgaatggttgccgtcagttgtatccagacattttgatcctgaccatgga
agtcaatactggcttgataaagagagagagttggggattgacgcgaaaaatgagataaaa
aaccttgacgatttaatgattctcgggccaatgtgtgaagatgatttgcggagataccct
attgaacatttcattccaaagatatttttggaccaaaaaagtaattttattttaggtgag
accgccggtactaccggcaggccaaaggtaactgcttattgcaaagaggaatttcatgcg
atcttcgttgactggtttgcttttatcgccggaaagcgtaattttcctaccggaggaaac
tggttgtggattgggccaagcggtccacacataattggtaaggcggtggggccggttgca
aatagaatgggaagcatggacccgttttctatagattttgatccacgatgggcaaagaaa
atgcagcctgagtcaatcggaagtaaacgttatcttgaacacgtactggagcaggcgatg
gatattattgagacacaggaaatagacgtcttgtacacaactcctccggtgcttgcggct
ttagcattgcgtatgagtgatcaagaacgtatggctataaaaggtgtgcattacggtggt
atttcaataggaaaagaagcattgagatgtttcaaagaggaaaactttccgaatgctgtt
cacatttcaggttatggtaataccctttttggcctatgtcttgaaatagaagcgtcatct
acatatgatcttgattactttccgctaggccccaggatgatagtgcaggtggttgaaacg
gatgagggtaatatgccagattgcgaacgtttgtcaaagattgttaactacgaggaagag
ggtcaggtcgtgtttcaccgattggatgaaagcttctttataccaaacatgtttgaacgt
gacaaggctgttcgcatacctccaacttctaccgcgatagagtacggaattactcaggat
ggagtcagaaacccggcacttttagagagcagtaaacaagtggttaaaacgggattgtat
taa
>scal00144 scal00144 putative peptidase U32 partial 172694:174703 forward
atgaaattatcacagacaaaagtcgaattacttgccccggccggcaaatgggatgtatta
gttgccgtaatagatgcgggggctgatgcagtatacatcgcgggtaagcggtttaatatg
cgtatgcatcgttctgattttaattttacagacgaacaattagcgttggcagttgaatat
gcgcatgaacggaatgtaaagatttatgtgaccgtaaacaatcttatcagtgatgctgaa
atgggtgaactatatgattatttgaaatatcttcaggatattaaagttgatgctataatc
gtccatgatctgggagctattaatcttgtcaacgaaatgaaactccatataccgatgcac
gccagtacgatgatgaatgtgcatagtgtagagatggctacagaattgaaggaactgggt
gtatcaaggattataacttctcgtgatattgccctttatcaggtaaaggagataggagaa
aaggctgatattgaaacagaatattttgtacatggtgatatgtgtgtcagtcagagcggg
cagtgtcactccagtggagtgatatttggcaaaagtgcgaatcgtggtgaatgcatgaaa
ccatgtagatggaagtatagtattgtagaaagcaaatcgggtgaagagattggggactta
ccagatggttatctgcttgccatgaaggatatgtgcatgtttcagcatataccggaactg
atccaggccggagtgagttcatttaagatagagggcaggatgcggcacgaagattttctc
aggtctattgtcacattatatcgcaaggctattgacgattatttacggtcaccatttacg
tattggcacaagatagaagattttgaaaaaatgtataaagagagagtgagagattttact
acttcagtggcattttctcatgcaacatcaaatgtatttgattatactggcaataaagaa
cctctattcttaagccgcggagcagtggaaaaaaccctgactccagaagacctgaatgaa
aacccatttgagacagataatggtaatccaaaaaacaaaaaattccttgcagtaaaggtt
tcaaccataaatgcggttaaaaaatcattgaatgccggtgcggattacgtatatttaggg
gccgaggtgtcacccgttagaggagaagggtggacgaaagaggatttgcaggatgcggtt
aaaatggctcatgatatgggcaggaaaattgtatacggtactcctcgtatatgcacttcc
cgtgaattatcggagattgaatggctttttgatatcggaacaagaaccggggtagacggc
gtacttgttcataacctgggcgctttgcattgcgcgaaacaatttgatctggacatattc
gctgatttttcatttaatattttaaatacagattctattaaaatgctggaaaaatcaggt
gtgaaaagagtaacgtcttcaattgagtcgtcattcaatgatctttataaacttgcaaga
cattcgacaataccggtagagtgtatagttcatggttctcttcccagtatgttactggaa
cattgcctgccggcaatgctggtaaccaaaacaaacgcaaaaagtggctgcagattaccc
tgtcgttatattaactatgcacttaaggatgaaaagggtgaaatcagaacgatagaagta
gatcaatattgcaggaatcatattatgtttgcgtcagatttgtgtgtactgccttatttg
aattcatttatactgacagatgttgaagtgttcaggattgaagcacagtactatgaagat
aacctggtggaaaaagtggtgaatcaatatcgtagacgtatggatttattaatggaaaac
ccgactgttttttgccctttgcctgaatctgagtggaataaccttgtagaggaatctcca
aagggactgagcttgtgtgcttattctcagaacgttacacgctcaagaagcacgctggaa
gtaatgaaaaaggcgacacagactaactga
>scal00145 scal00145 expressed putative TPR repeat protein partial 174874:175644 forward
atgacaatacaaaaaaaaacacgtatactgctcttagtttttctgcttgttccttttcat
tcaattgtttcagatgcgggggatgataggtttgaacaggcaaagaagtatcttgataaa
ggaattaatacatataatgaacaactgctgcaagatgcaaaagaagtttttaaacagctg
agtaaggataatccttctgactatgaatatgctcattatgtcgcatcggcatatctcgca
ctttgtgatttaaaaaactttgaaattgcacaaagctcggtaaagaaagtgcagaaggct
ttgaaagccaaaagggttgctattgcagaggagggattaccattcgttgataaatctatt
gaactgaatgataaattttctgaatcgtatagggtaaggggtgctcttatttctaacaag
atatcaggcatgatttcagggatgaagaatgggagtctggctgaggaggatatagatatc
gcactgcagattgataaaaataatcccatggcacagattgagaatgcaagaatgtatatt
aacaaaccgggaatcctgggagggaatattaataaaggaatagaaatcatcagaaatgtt
gtaatggataatcctgaattggaaaagggatacacaaatttaggtgctgcttacgtagag
aatggtgatgtggaagacgcaataaacatttttaaacgtttactggagattaatcctgac
aatccggaagccaggtttttccttgatcagcttacatctaaaaaaaaataa
>scal00146 scal00146 aminotransferase class III gabT 175920:177227 forward
atgcaaaataaagaatcatatattggtccacaggaaataatacggaaaaagaaggaattc
atgattccttgtgtctaccatttttatcaggaacctgtgcagatggtaagaggagaaggg
caatatctttttgaccattccggaaaaaaatatctggatttttacgcaggtgtttcagta
ttaaatgcaggacactgccatccggagattgtagacaagatatgtgagcaggtgaaaaca
ctccaacatactaccacgatatatttaactcaacccattgtagatcttgcagagaggctc
gctcagataacgcctcaaaacctgagaaaaagctttttttgtgcaagcgggtctgaagcg
aatgagggtgcgttattgctttctcaaatatataccggtaagcatgaatttctttcactt
tataatggtttgcatggtagaacaaaattgaccatgagcgtgacaggactgaagttctgg
cgaacagatactaatcctgtcggaggtatcagctttgtgcccaatgcatactgttaccga
tgtgtttttaaacttgaatatcctgattgtaatctcgaatgtgcaagacaaatagaaaag
gtaatagaaacatcaacatcaggtgaggtcgccgcatttatcgcggagccgatacagggt
aatggtggtattataacgccgcctgacgagtattttaaagtggtgaaagagatcttggat
aagcatggaatattgtttattactgatgaaattcagactggtttcgggaggaccggtaag
atgtttgccattgaacattcaggtgtagagccggatataatgacgtttgccaaagcaatt
tcaaatgggacacctgttgggggttttataacttccgacaaaattgcgtcttcttataaa
aggccgggcgcatctacattcggagggaacccggttacaagcgtatcttcattagctaca
cttgacgtaatacggaaatataatctggtcgataatgcaaaaacgatgggtgaatatctt
aaagaaaaattgaaggaactgcaggggaaatatacgttaattggtgatgtcaggggaaga
ggattgatgctcggggcagagcttgttaatcagggtaaagaacctgccatacaggaggca
gatgcgatcctggaatatatgaaggataagggtgtccttataggaaagacagggaacaac
cgtaatgttttggcctttcaaccgcccttgataatcgataaaggtaatgttgacgaattg
actgatgtacttgatgatgccttgagttatgtggaagaacgtaaataa
>scal00147 scal00147 putative cytochrome b6 177235:177873 forward
atgggttggattgaggaacgatttcagctaagagaaataattgagaagaacctaaccaaa
agaaagataccaaaggggattagctggtttcgctgtatgggcggtattgcgttaatcgcg
tttttgttgcaaattggtacgggtatattcttagtattttattacgtgccctctgccagt
gatgcgtttaatagcgttcagtacataaggcatgcggtttcttatggatggttaatacag
aaggcccatgccgtcaccccgtatttcatggtagttgctctgttagtgcacatgctcagg
gtattatttaagggcctttatcaaaagccgagagaacttcactgggtgtcaggtgcattg
ttactgatccttacgttgattatttgttatacaggtacatgtcttcctgctaacaacttg
tcttattggggtgtaagttctgtcggtagtgacgttgggatgccaactatggtgactgat
catgctgtgggggggtaccagaataaagaatcgatatccagtcacggttttatgtcgtta
tacgcgttgcatgtcatatgtatcccactaatgatgtgcattatcatgggatttcacttc
ctgatgatacgcagaactggtgtttcagaaccattgtaa
>scal00148 scal00148 putative cytochrome b protein of putative nrf cluster 178241:178534 forward
atgctaggggtattattctttccggaatcattccagaaatcaactgatgaatttgtttcg
tttcaaaccaaacctccatggtttttgattccattctttaacttttcatcgctaattaat
aataaagtttggtacgttgtcattctcacaatatatgcaataatgtttattgccgtaccg
ttttttgacagaaacactgaaaggcgtttatggaaaaaaccggtatttttctccatagtc
attattaatctcctgatgatcgttgcattgggtataattaagtatattcaataa
>scal00149 scal00149 putative multiheme protein of putative nrf cluster 178537:179643 forward
atgatacataaacctccgtgtacaaagacttttctgcgcatatttggtatagcctctata
attatcattacggcaatatcgccaggttgtggtttgtttcaaaagatgttgacgtccatg
aacatacatcctgaacttgttaagagaagtgatgagtttcctggttcacacaaatgcggg
gattgccatatcgatatttacaaggaatgggaggagtcaacacactcaaagagctatatt
agcgaagagttcagagttgccactaataattatgagtttgaattttgtatcagatgtcac
gcgcctgaaacggtatttttatcgttagaaaataatacggatgataatacaggaatttca
gtgacaccgtcagaaaaaggtgaaatagcgcctagagattataatctgaaagacggtgtc
gactgtcagggatgccaccttactgtgaattgcgaattctctggcccgcattcgggaatc
tctccacatcctataaaacagaatgaagagttctataaaaggagtgaactttgcggtaca
tgccatgttgatacatttgaagagtatttaacgtatgtcggcaatggcaatgatgaaaca
tgtcaggattgtcatatgcctgccgtcaagcgtaagttgatacaggatgaaccgtggcag
aaattgcacaaaaagaaggaaggaaagaaacacactttctccattttaagtgccatagag
aaagacaaagatttcgtagaattgaaatttactgaaataaacaacgccaataatcagatt
accggaaatgttgaaattattaatactaaggttaatcactctattccgaccgggaaatat
ggatatagagaagtcattttactaatcaatcttaaggataacctggggagagtagtcaaa
tctaaacaagagagtatgtttgtagaactgaataaccaaataaagccgcgagaaaagaag
atatacaatttcgtgttcgatctggatgataaaagtggtgaccataatgaattagaggct
attcttctcagaactaactttaatagaacagataaaacacagtttgctaaggtggagtta
caattagatcaattaaagatagattga
>scal00150 scal00150 putative multiheme protein partial of putative nrf cluster 179761:181104 forward
atgctggaaaatatgagaaaaagagataagaaggcagtcaggatattgtccatagtgaca
attctgtctgtaatatgttgtataacgttggttgtgataacagcacataaaccgaattct
cccgaattctgtgcaagatgtcacagtatggcgccatcatataagacctggaacgaaaca
gtatcctgtaataccggatgtctgagttgccatacacatgataacagtggcaggacattg
tctgttgaaattgaggataataactgtacaagtactgattgtcatcctgttgaaaaactt
acgtctaaggtatcgaattacaaggacctgtttccttttaatcacaaaacgcacttgaaa
gagtatcccaccaatctcaaattaaaatgtaccggatgtcattcgtacctgggcagtaat
gtgcagaaagatggaaaaatcagacattttggtatagatgaaaatacgtgttatatctgc
cactttatagaaagagaaacccctctgcttaccgccaaagagaagattaaagtggatgag
tgctcactgtgtcataaggatgtggcagttaaggttatgatatacgagaaggtgtttgat
catctggaattcataaaggaacggaaagtaaaatgtgcaagctgccacttggatgttgtg
cataaaggtgggaatgtagaagtggcgaattgctaccgttgccatacaaagattccgaag
gaataccagggagctgagaggatgcacatcgatcatgtggaaaaacataaggttccatgt
tccccatgtcataatgaaatcctgcataagtggggtgatgaatacattgccaatatcctg
ccagagagaaatgctgttgccgggaatgagaattcatcaatggtctcagctgtcaccggt
agaacaaggcagagagttgtttctatttacacgaaagatcaggagtctattttcgggaat
gtgccttatttacttcaaagagaattatatgcaggtaaaggtggccgcgggattggggac
accccggacccgatgtatcttgctaccgtcaactgcacagcatgccataaaagcagagac
atgagtgttcatcccatgacttgcaacgtatgccatgagaagggatttcacaagacaatg
gcggagcagcaggaatatattacagggcttttaagctcattgtcagaattgcttgtagaa
tctcaaaagcgcggggtatcaagatcactgattgatgaggcacagtacaattacgatctg
gttaccagtgatggaagcttcggggtgcataatattaaatacgtaaaagatttgattaat
tacagcatacaaaatttggaataa
>scal00151 scal00151 putative multiheme protein with xx heme / cxxch and 1 cxxxch motive part of  putative nrf cluster 181295:182533 forward
atgtgcaaaattgtatcaaatgttagtttatttatgctcacgctactcttgattttttgt
cctgaagccagtagcggttatgctaaagagacaataagtaaggctgagcctatcctggta
tcaaaggtatccacgaagaaaacggattcatgcacagttagatgtcatgtcaattatatg
gcatatgaaaataaatttgaagtgactcagagagttgagattttcaggcacaagacacat
tcatttgagcagaacctggattgtacttcatgtcatgacagtagtgaggttaatactgag
gggcatggtaaattaacaataaagaaagaaaactgccttgagtgtcatcatgttaaatta
aaggaatctgagtgcaaaaaatgtcatcagaatattgatgagaatcccatgaagtataaa
gaagagaaatttgtccatggctttaccgtagaaagcgatgttgactgtgggttatgtcac
gttaaagatcgaaatgcttcgttgaagaatgaagagatcaactgtgttaaatgccaccat
acaacccctgatcttgattgtgcaaagtgccatgaaaatgatctgaacaaatatcatgat
acaatcccggagaaagtagatagtctttcatggagtgtatcattcagacattcacagcat
ccggaaaaggatttgtcctgcaaggagtgccattcaatcagtcgtgaagttgattccggt
attgtggaatattcacaaaactgcagcaaatgtcaccatgcttcagaggaaccattagat
tgtgccaaatgtcacagggaacccaatgaattcttacagggaaaggccggcattgtcggc
gttgctcttttaccggatatgatgtccagggcggttaaatgcgaggattgtcacaggtat
aatgatgaaaaactaaaattcaggggagtagaagaacagtgtgtagagtgtcacaatgaa
gattatgggaaattgtacagtgcctggacaaaaacaattaagaaaagattggaaaaattc
aacagtcatgtacagaatctggttgaaaacagtaatgttgatttcttaaaagaatcgaat
attgatgatgacagagatgtggatacaggggggggatcagatatagacacatttattaat
gaaacaggcgttactgtggatttaataacaaaatacggaacacacaattttaacctgaca
agggcgattctggatagacttgaagagagggtaaagtag
>scal00152 scal00152 unknown protein 182753:183049 forward
atgaagaacatattattatgggtaatattattgtcagttattggatgcgctttgacgggg
acctcatctacctccacaggaccaacaaagcatcagattattaagaagtggtcacagata
ccaaattactttactaaaaaagaggtagaaaacatactgggaatccctactgacattcat
tatagtgaagaggcagagatatggaagtatgaatatgataatgccagatcatttggcact
gttagtttccgtagaagcgataatcgtgtatggtttttgtcgaagccgtccttttag
>scal00153 scal00153 unknown protein 183758:184288 forward
atgttctttgttggttcattaagttttgctcagggaccggacgctagcccatccgggtgg
gagaaggcacataaggatgctttggcgaaagtagaggcggcagagaaggacgcaatggta
agtgcagagaaggaagtgatggcaaagactgctatggaaatggcagaggaggcgatggcg
aaggcagagaaagcgatggtaatgacagcggaagctaagagcgaatcggcggcaagggct
gaggaagtgaaggcgaaggtctatgatacgatgatggtggcagaggtggctaagaaggaa
tcaactgcaaaagcagaggaagctatggagaaggcggaaaaagcgatggctatggcagag
gaattgacagcgacggcagagaaagcgatggctaaggcagaggccgctatggcaagagca
gatgaagctatggcgaaggcagatgaggctaagaaggaaccggcggcaaaggcggagaag
gaagccgtgaaagaacaaaagcagacgcgcgcctgggagttctggaagtag
>scal00154 scal00154 >emb|CAJ75164.1| hypothetical protein [Candidatus Kuenenia stuttgartiensis] 185156:187756 forward
gtgattgaaaagaatacacttgaaacaattcagatatactataaaatcctttactataat
acattaatggaagaaggacttgttatacatataaatacaatgaaatcactcaaacaactt
tgtacaccacaaaagtttgaaacagacacagatgttctggatatcatcgaccttgctgaa
gatcgcattgacccagctctgttttttgaaaccaattacaaaactcagggaatggcggtt
ctcttaaagacagcgtttgaaagattcaaaaaaaagagccagcaaaaacttatcaaatta
acacaaagcatgggcggtggcaagacacacaacatgatttctttgggcttagtggcaaaa
catcccgaataccgcaaagaaataattggtaacgatcacaatgatgaaggattaggagaa
gtaaaagtgctcgcattctcaggccgggaaagcaatacgccaaatggcatgtgggggtta
atggcgaagcagttgggtaaagaaggtgaatttagattactatgggaaggtggcttaagg
gctcctggagaaagtgaatggataaatatgttgaagggttcaccaaagctgattttatta
gatgaattgccaccttatttagaaaatgcaaaaactatagctgttggctcaggtgatttg
gcggttgtaactacaacagctttagcaaacctgtttaacgcattaaacagacctgaatta
gataatatccttgtagtaatttctgatttgaaagctacctatcaaagcggtacccgtctt
ttacaatcaaccttccccaacctggaaggagaagtaaatcgctttgcattgagtgttcag
ccggttggcagttcatcagatgaaatttatgacattctcagagcaaaactctttgcaagc
ttgccagataaggaagaaataaatgatatagcaaaggcatacaaggagaaagttgaagaa
gcaaataatcttggttttacgaattacaatcgtgataaggtgtttaccggcataaaggaa
tcatatccttttcatccctctattagagaactatacgaacgtttcaaagagaatcagaat
ttccagcagacccgtgatcttattagattaatgcgtaaaattatcgcttcgttgtgggaa
actggcttgagcgataaaaggtatctgattaatgcttttgatattaatttgaatgaaacc
actatgaataccactattaatcagatcaaaccttctttgggcaatgccatcagcaaggat
atcgcaaatgaaggccgtgctacagcagaagtaatagatgctcaatataaaattgaattc
atttctcaggttgcaaggctattgttagttgcctcattggctgatgttccaaacgcatta
ttaggtcttacgcaacatgagttagttggctacctcgtagaacctggcaaagacattacc
aactaccgcaatgccattgatgaatttctaggtcaggcatggtatgttcactctgataaa
gatggacgtttacatttccaaaatgtacgcaacctgatagccgaattaaatagtctggta
gatggttatgacgaggaaagcgcgaggctggaaataagaaaatatttaacagataaattt
aaaactgtagtagcagattgttaccagaatgtaacggtgttccctgcgatagatgagatc
aggcttgaagaagaaaaaattctacttgttctttttgaacccaatatcgcaggaggaggc
ctgaatcctgctctgctaaaattatatgaagatactcaatacaaaaacagggcaatgttc
cttacaggtgaacgcaacaccatggataatttactgaaaaaagcaaaggaatacaaggcc
atccaaagaattattgcacacatgaggagtgaacgggtttctgaaaacaatccacaattc
gagatggcggtcgaaagagagattaagatcagcatggcattcttacaagctgcaagagag
acctttgtgaagctatactacccatttcagtacagaggagacaatcgtatggtagatgcg
gattttatgatggaatttgcaggcaacaattacaatggcgaagaacaaatccgtaaagtt
cttacagagagactgaagttcacttcagatgatcctaaatccgatagcttccgtgataaa
tgccttgaaagattattcacattagatgaaatgaggcgtgaagatttaaggaatcgagcg
gctaccaatcccgcatggcaatggcaccatccaaaggcgttagatgaactcattgatcac
tgccttagaactgggacctggtttcaggcaggaaactatattcagaaaaatccaccaaaa
gaagagacctctgtaacagtacaatcaacctggcttgataagaatatgagtgaggctata
ttgaaaataattcccaaatttggagatgttgtatattatgaatacgaccagccaccaacc
acggcatctgacaaaattacggatttcaacaattggaaaacggatgcaatggtggtgtat
ttcctttgcatagatagcaaaggcacccatgaaacaggcaaaccatacaaatggacaaat
aggctaggtctccgctataag
>scal00155c scal00155c >ref|YP_114364.1| hypothetical protein MCA1931 [Methylococcus capsulatus str. Bath] gb|AAU92080.1| putative membrane protein [Methylococcus capsulatus str. Bath] 187889:188800 reverse
atgggaacaagattcataaaattactgaagatattaattaagattgccataatgggactg
gttatggcaagtatcataataattaatagaaaatattttatggaaggaagcgaatgtaca
ggaatatgttctctgccgcttgatatctcagtatatactctgatagtgattattattact
tcaacagttcaatcggtttttggtgttggggttttactgtttggcacacctctgctcctt
ttgcaatatgaaaagctcacccttgtacttccaatcgtcctaccgatatcaatcgctatc
aacatttttcaggttgtcaaacactacaaatatatagataccgacttctacaaaaaaata
ctcttcataaccataccgtttgttattgtattccttgctctggttctgtttctggaagct
aaatttaaaaacgtcggcattgggattttcgtaggcatgtttatgttatttgtagccgtc
aaaagctattccaggaaaatagaacagatactgaaagcatttgttaaatatgaaaaaaca
tattttgcggttatggggatcatccacggactgacaaaccttggcggttcattgctgacg
gcaatcgtgcatgagaaaaactacccgaaagacacaaccagggtcactgtaggggtatct
tatgggacattcgcactttttcagatattgacccttttattggcgatcatcggtattatc
agcatccccggttttgctgctgaaaacatgaatatatccctcagcaatgttatctatctg
attgtaggcgtggttattttcctggtaacggaaaagtttctttatacaaacatagacaat
gaaaaatacaacaagatattcggcgtcttcctgtttgtttccggaatactgctcatcgtg
aaatctctgtag
>orf00266 orf00266 No hits found 188800:188982 reverse
atgggaacaaggatagggaaattaatgtggattttaattaagatcgccataatgggtttg
attattacagggataatactcattaataagaaatatatgagcagtgctgatggaagtgaa
aaggatggtcaaaaaacgtcgatagaaagagtagtaaaccctcgattcgatttggaaacc
tga
>scal00156c scal00156c >ref|NP_841826.1| Glycosyl transferase group 1 [Nitrosomonas europaea ATCC 19718] emb|CAD85709.1| Glycosyl transferases group 1 [Nitrosomonas europaea ATCC 19718] 189077:190306 reverse
atgaatatccttttcttagctcatagaattccttaccctcctaataagggagacaagatt
cgttcctttaatgagataaaatatttatctaaaaataataatatctttttgggtacaata
ttagacaacaaatctgacatggaagtcttaaatgaactgaagagatattgcaaagaatca
tactttgtatattttaataaacgcattagtgcattaagaagtttattttccaggaaacct
ttttctatatcaaatttctataactcacgtcttcaggaatacgtagacgaaatcctggaa
aacgagaatattgataccgtaatatgcttttgttctgttatggctgagtatatttttaaa
tctcgtttatataaagaaaaagatttagacgatatcagacttatcatggactttgtggat
ttggactctgataaatggcttcaatatgccaaatatacaagatttccacttaatctacta
tataagttagagaataaacgattattcaaatatgagatcagaattaataaaatattcgat
atttctatttttgtttcacaacgcgaagtacatgtttttaaggaattgtatcacgaagcc
agaaatcttcatatcataccaaatggcgttgactacaattactttttgagcaaacaaata
aacagtagctcacaacccgcaatccgcaatccgcaaacggcaatcattaaaaagcaacca
gttttaatttttacaggtatcatggattattttgcaaacgaagatggtgttaactggttt
tgcaaacacatatttccaaagataaaggctgagatacctgatgtacaattttacatagtt
gggaactaccctactaaaaaggtaatgagtttatcaatgattgacggagttattgtaact
ggttatgtggaggatataagggagtactacatgatggctgatatttgcgttgtcccattg
agaatcgcccgtgggttgcagaataaggttctggagtctatgtcaacaggcaacgcggtt
gttgccacatcaaatgcaagtaatggtattacttctcacgatagcattgacatcgtaatt
gcagatgatgtggaaagctttgccaaaaagactatctcgctcctcaagaatgaaaacaga
agaaaagaactagggaaaaaagcagttgaaaatatactcaaaaattattcatgggacaca
aacttgaaggcattcgacaacttgctttga
>scal00157c scal00157c >ref|ZP_01093731.1| hypothetical protein DSM3645_25037 [Blastopirellula marina DSM 3645] gb|EAQ77651.1| hypothetical protein DSM3645_25037 [Blastopirellula marina DSM 3645] 190430:191092 reverse
atggcatggaccggaaatagaggtatcataaatagggtattaaatccttcgcctacgata
caatcaaatccacaaatctcaaaggtattgtcgatgttaacaaatggagggaagatagct
gaccttggggctggaggtagaaagatcacaccagattgtataaccatagattttgctaag
attggggacaccaatatagtagcggatatacataacattccactaaaagataatactatt
gattgtctcttctgtactggaacattagaacatgtaaaatatcccgagactgttttgaaa
gagatattgagggtactaagaaaagatgggattgtctatatagatgttccattcatgcaa
tgttatcatccagaccctgttgattattggagatttacgattaaaggaattgagcttatt
tgtacaaggaatggttttactaagattgagacaggtgttaatattggatctgcttcatca
gtaacttgggtactcatggcattctttcatactattttcctaaatagaattattaataaa
gtcttcagcaccttctttagcatgttagtttcgcctataaagtatcttgataaatatact
attaagggagaaaacaaaataatagcaccaagtgctgtttactttattggggcaaaaaaa
tag
>scal00158c scal00158c >ref|ZP_01425011.1| glycosyl transferase, family 39 [Herpetosiphon aurantiacus ATCC 23779] gb|EAU18218.1| glycosyl transferase, family 39 [Herpetosiphon aurantiacus ATCC 23779] 191541:192407 reverse
atggggttgtgtgctctgaccaggagtatactttatccttttctgatattttctctgata
tttcttatagttgcctgcaaggggaatctggctcaaagagccaaatgggtgatcttgttg
acgcttggttatgttattattgtctctccctggactatacgcaatacgattgtgcacaaa
aaacctataattgtcaataccatgggcgggtttaatttgcatatgggaaattacgagcat
acacctttgaaccgtgcctgggcggctatagacttggctggagacaagacatggcactat
gggcatgaacaagaattatccggactgcgagaggcagaaaaggaagaatggtgtaaaaga
agagcaatagaatttattcttggtaacaaactcctgacattgaagcgcgatgttattaaa
gctgcaaatttctggggtatggaaagatctgttattggcggaatcatcgcagggcattac
cccggactcgataataaagtctacatggccttcattacgctgactatattttcagtttat
gctattgttatatttggttctgtcttcggttttgtctataatattagccgcaaaagatat
gacatcctttttgtggttttactaataggatatttcaccgcaatgcacagtatcgttttt
gggcactcacgttatcacattcctctcataccgttattaataatctttgcctcctgggcc
ataatgaatattaaaaatatttgggagagtcgcagcacatggagatttaagttttcaatc
atagtatcaattatcttcataatcatctgggcacgagagattgtttttgtagaaggcact
cggtatatgagtaatgtaggtatataa
>scal00159c scal00159c >gb|AAU82737.1| mannosyl-3-phosphoglycerate phosphatase [uncultured archaeon GZfos19C7] 192709:193092 reverse
tatagtgacgcaaaatacaaagagctaacaagtcggattattgaagtcttttataaggtt
tataataagcttggttatggctttcttgaaaaggtttacgagaatgcaatgatgatagaa
tttaagaaagagtgtattcttgctcttcctcaatcagcaataaaggtgttttatagtgac
gagatagtaggagagtattttgctgatataattattgataataagatgattgtagagata
aaaacagcaaagagtttagcggcagaaaacgaagcccagctattaaattatctaaaggct
actgatatggaagttgggcttttgcttaacttcggtcctaagccggagattaaacgtaag
gtattcgactatattaggaagtaa
>scal00160 scal00160 >ref|YP_660774.1| asparagine synthase (glutamine-hydrolyzing) [Pseudoalteromonas atlantica T6c] gb|ABG39720.1| asparagine synthase (glutamine-hydrolyzing) [Pseudoalteromonas atlantica T6c] 193143:194015 forward
tttgcttctgagattaaggccattttgaaagatccttctttaaacagaaaaataaattat
gaggcattctatgattattttaagtatctctatgtgcccgatcccaaaactatatataaa
aatatatataaactagaaccggggcatttcatggtatgttctaacgatggcattaaaagg
aagcaatattgggacatctcttttcgtaaccagtccaataaaagtgaaggtgatatttct
gatgaactccttggcattttagatgagagtgtgaaactcaggatgattagtgatgtgccc
cttggggccttcttaagtggcggtatagattcaagtggtgttgtagccctgatggccagg
caaaaaaatgatccggttacaacatgttcaattggattcgattctgaagaatatgatgaa
cttgaattcgcgaggattattgcaaaccaatatcatactgatcatcatgagtttacggta
aaggaaaacgcggaggatgtattggctgatctcgcgtattattttgatgagccattcgct
gacgcgtcagccgtgccgacctattatgtatcccggattgcaaagcaagaggttactgta
gcgctttctggggatggtggtgatgaaaattttgctggttaccagaaatattatcttgat
gatattgaaaacaggatcagaagaaagattccaagatcaatcaggaaatcaattttaccg
tatctttcacaactattttctaaggggaaccatccattacttcaaaaaagtaaaaccctc
cttaatacgctcagttatgaatctaactatggatttttcctgactaatacggaatttaat
gatcaactatggtctgacttaatcaatgatgaa
>scal00161c scal00161c >emb|CAJ74986.1| similar to glycosyltransferase family 2 [Candidatus Kuenenia stuttgartiensis] 194179:195123 reverse
ttggtagatatatccttcataatcgtaaactggaatacccgtgatatccttatggattgc
ctgaactcaatttataagaccgttacggatattgacgtggaagtatatgttgttgataat
aattcaacagacgggagccaggcggcagtaaaaaaggaattccccgatgtaaagctcata
gagaataaggcaaataccggatttgcatatgctaataatcaggccctcagaataatgcag
ggaagattcgccgtacttctcaactctgacgctgtcctgaaagagaactcggtaaagaag
ctgcttgcctttatgaccaccactcctcgtgccggaatagcaggcgttcagcttttaaat
gatgatggttcccggcaaaattcaattgacaatttcccatccacggaaacagaaatattt
aataaaagtattctccgcctcttctttccgggaaaatatccgagtaagaacaggattcat
gaaaatccgatagaagtggattctgtgataggtgcatgtatgatggtcagaaaagaggca
atggaagaggtaggtgtattcgatgaagattatttcattttccttgaagagactgattgg
tgtttcaggatgtacaaaaaaggatggaaggtctatcacgttcctgatgctgaagtcttt
cacctttcaggtcacagtaaaaaaaagaatccctggcgatcacagattgaatattacaaa
tctctgtacatgtttttcagaaaaaacagaacctcggcatcttacctgacacttcgtatt
ttgaaaccgtggaagattttcataaacctaatactgaacattttaggaaacctgataacg
ttatttcaaaaagaaaggcttaggaacaggttgctgaaatactataaactgtttgtatgg
catttgcttatgtgtccagatagtatgggtattcagaaggaataa
>scal00162c scal00162c conserved hypothetical lipopolysaccharide biosynthesis protein 195117:197102 reverse
atgtcaacaaaaactacaaagaatggagcggagtggacggtaagggatgggtacgaaaag
attcctgacaggtttcgccctgattacctcctttcagacttaaatggtaaacaatacaca
ttggtaaaggagaacagggtgagatcggtaatttcaatgccgggatctgacataagtgaa
aatggaatatatattaagtatttcaagagaggtggctgtaaagattatataaagcacctt
tttgtgccaaccaaagcccggacagagtgggaggtggggaatgcattgttaagcaaagat
atcaataccgctcttccgcttgcgatatctgagagaaagagatgtctccttctggttaca
gagacagttacaaacagtgaggaactcatggaattctgccagtctaattataaaggcagt
ctgtcagtgcgaaaggagtctgagaaaaagatactgttagtcaaactggcggtgtttata
agagatattcatgaaaaaggattctgtcactacgatcttcacgctgggaatatattgata
cgattcaagaaaaaacagaatgtatctgagtatgatctgtacttaatggaccttcatcgt
gtgaaaatatttaagagtatatcagccaataagaggatgtttaatcttgcacagattttc
aactcaatgtcgtcaataatgacaaaggttgataaattagattttatacggtcatatggt
gttgatgctttgattggcaggaagaacgaacatacccaatatcaaaaagacaaccacccc
atagcccctccttctaaaggaggggattcgaagaaagataatccagctaccgtttcatcc
cctcctttagaaggaggggaaagaggggtggtcgcaaaatccaacaaagttgagcttgtc
tcacgtagagacctaattgacgttgagcagtcactcgttaggcaaatagatgaacaatcc
tcaggaatacggaacatacattatcggagcaggctgaaaagatgtctgaaggagagcagt
gttttttcaaggaaaaagattgcaaacatgaagatgtttttcagaaagggttatgatact
gacagcttgctgaaactgattgagaagcataataatatattggttaataatgacagtgcg
gtaatcatgaaacatgactccaaaacggtattaacacgtcacacttttaaagataaaaca
gttcaaaatgttgtagtgaagcaatatagggtcggatgtccaggatgcctcattaaaaat
attttccgtggttctgcgggaaggaaggcgtgggttgcaggaaatggtttaagagtatac
ggacttaacactcctttaccactggccttattagagaagaagatatcagggatgactacg
gatagttatgtaataatggaagaggttaaggattgtctggagatggacaggtacatgttg
aaagattttagtaatcgattggaaatcaatcaatgtaaagaagaaagccatttcacaacc
acccctttgtcccctccttcgaaaggaggggaattagaggagttaaaagcaatctcgatg
gatattaattattcacttaaacaatcactttcagattttaaaaagaaaagtgtatttata
aataattttgcagaaactctggcaaagatgcacaaccataacatctttcatcatgacttg
aagacatgtaatattatggtgaaagagaaaggcaaatcgtttgagttcacatatctagat
tttgataaggtttcttttgatgaagagataactgccaggaaaagagtaaaaaatttggta
cagataaatctgtccacaccgagattgtttacgctagcggatagagtaagattcttaatg
gaatacctggatcaatgcggtataactaatgaaaagaagaatatactgaaggaagtagta
aacctcagcaagacggaaaagatactctacgtatcattcaatggagatgtgacagaagat
tggtag
>scal00163 scal00163 putative acetyltransferase 197501:198010 forward
atggaaaaacttacaatacgtcaaatcgagaaatctgatctgggtaaaattgaatccacg
ttcaagagtgagttcggacgtacgcatgccgacgatcttcacgatcaatcactgtccaga
atttccttttttgttgcctggttgaacggtgatcccgtcgggcatgcattagtcagatgg
ttggggccgagagcagagacagtaaagcacgattacccggattgtcctgaaatctaccgt
ttgaatgtattagagggatttcgagagcagggaatcgctactgcaatcatcaagagatgt
aaaaacgaggcgctcaaaagagaatgcaagcttattggcctcggcacagatccaaatatt
tcttcaaaagacaatttatacattcaattaggctatgagccatcaacagtagaccgatac
aaagatacgtataaaaccaggttggatgatggtacagtaaccacaattcgtaaggaagca
cagtttctgataaagaggttagaaaagtga
>orf00275 orf00275 No hits found 198547:198720 reverse
ttggttaaattatggccaattggactttgtagattagaaataaaagaactcatcgggtta
ctagatggcaacgggttaacaatacaagaagatattgatgcatttagaaagtatgtaaac
aaattaaaaaattctaatgttctgttcaatcttgataagctcattaacgattaa
>scal00164 scal00164 >gb|EAY57376.1| Fe-S oxidoreductase [Leptospirillum sp. Group II UBA] 198945:200372 forward
atgaaaactttattcttaaatcctccttcttttgaagattttgatggcggtgctggttcc
agatatcaagcgacacgcgaggtaacctcattctggtatcctacgtggttatgttatccg
gcaggtcttataaaagatagtcgcctggtagatgcgccagcagaacaccttggaattgag
gaagtgctgacgatagcaaaagatttcgaattaattgtaatttacacgagcacaccatct
ataaacaacgatatttctgttgcggagaagattaaagatttcaataagggtactaaaatt
gtttttgtcgggccacacccaagtgcgttacccgaggaaacgttaaaggcatcaaacgct
atagacatagttgcaaaaagagaatttgattattctattagggaaatagcgcaaggaaag
aaattaagtgaaattgatggtatcagttacaaaagcaatggggatatcgttcacaatcag
catagaaaatacatagaagacttggacagtctcccatttgtcgtagatatatataagaga
gatctggacataaataattacatcatcccttacctgcttaaaccatatatatcaatatat
acaggaagaggttgttccagtaaatgcgtctattgcctatggcctcaaaccttttctggc
aattactatcgcgtcagaagcgttgacaatgtcattgaggaaataaagcgcaccttagag
ctatatccggaagtaaaggagatattctttgatgatgatacatttacggcaaataagaag
agagcaagagagctatccggtgctttgaaagaactgaatataacgtggtctaccacatct
cgtgccaataccgattacgaaacgctgaagatgatgaaagagtccggtttgagattgctt
gtagttggttacgaatcaggtaatcaagagatacttaacaatatcagaaaagggataaca
ctggatcaggcaagagagtttacaaaaatatgtaagcaattaggaataatgatacatggc
gcctttattcttgggctgccggaagaaacgccagaatctattaatgactcgataaaattc
gcgtgtgaactggatgttgatactatccaagtgtctctggcttctccttacccgggaacg
cagttatatgatctttgtatagaaaaaaactatcttgtaaagacagacatggtaaatgaa
agaggttggcaaacgtgttctgtgcaataccctggaatatccagtgttgaaattttcaag
tccgtagaaagattttataagaaattttattacaggccaagattcatcctgagaatacta
aaaaagatcatatttaatggtgaagaaagaaggaagattctgcgagaaggttcagaattt
aagaaatttatagcaaacagaaaaaaggttttaaaaggtattagctaa
>scal00165 scal00165 SAM radical iron sulfur protein; putative heme d1 biosynthesis protein nirJ 200517:201602 forward
atgaaactattatctaaaagttttgaaatggtgaaaggcgttctccatgacggaggtccc
agctttgccaattttgccattaccaatgcatgtaatgccgagtgcactttctgtaccttt
cccgggattgccacaaaagacagaatattcctggagacgcctaagatattgagggctata
gatattctctacgacaaaggaataaggtacctggtatttgttggaggcgaaccacttttg
catcccggtctttcagaaatgattagacacgcaacagaaaaagatatagataccatgatt
tcaacaaatgctgctttactcaatgaaaaaataatttcaaaactcggtgcgagcggatta
aagaccatctttatctccattgacgcaacaacaattaaagaacacgaacagaatcgagga
ctaccgggtgtatgtgagaaaatcaagaagttcacagagatgattaaaggacaagacatc
aatctgattgcatcagttacaataaatcgattaatcactgactattcaaaattgccggcc
ttcttaaaagagctcggatttgacaagatatccttttctaatcctatggttaattattct
acatcatacgccggggattgcagttctgatctaattaactacaataaagatgaattggta
gaaatatttgaggaaattaaagcgctaaaaaaacaattcagggtgttgaaccctacagcc
tctctgaatgatatgatacggctatttaaagataaagaggtaaaatttacatgctttggt
ggatataagtctttttatgtggattggaatctcaatgtttttccgtgccagacgttagag
gaaaagatatgtcatattgatgagtttaacagcactgttccggtaaacaatgaatgtaat
atatgtataaacgagtgttatagagaaccgagcctgatgcagttcgttgcgatatcaata
agtgattcctttcaccatttcaggagaggacgattaattaaggcgtcacgctcactattt
aacattaaaaacgttatatcgctaaaggcatctcttggtgaagtgcttgccgggggcagg
gtataa
>scal00166 scal00166 putative YdjC family protein 201604:202491 forward
atgagagccgtaattataaacgccgatgatttcggggcgtcaaaaagcataaacaacgcg
attatcaaggcatacagaaaaggcgtattaacgagtgcaagcttaatggtaaatggggaa
gcattcgaagatgcagtagaacaggcaaggaataatccaaatctcagtgtgggaatacat
ttagtacttgttcaaggaagatcgacaaagatacctgatgaaatacctggtttggttaat
acagatgggaacttccctcataatgcggtattggcagggtttagattttttttctttaaa
tcgctaaggatacagattgaaaatgaattaagaactcagatgcaaaagtttgcgtcgacg
aaactaaagctttctcatattaatagccacctgaatatacatatgcacccttccgtactt
gatattgttttgaaattggcagatgaatttggtgttaaaaacttaagacttacaaaagac
catctttttatcaatctcaaattggatagaaatgcactggtttacaagctttcccatttc
ttaatatttggtattctaactaaaatatacagaaagagattattaaaacatggttttaga
tttacggatgcagtttacggtctgttacaatccggagacatgaatgaaacatatgtgagt
ggcctattgaacaatttaaatgaaggaatcagcgagatatatttccatccggattctttg
ccaagcgaggattggtatgggaaacctgagaattataaatttttagaggaattccacaca
ttattgagtcagaaaataaaaaggattgtaaagaaaaattcaataagactggtggattat
acatttttaaaacccaacaaaacacaattattgtgccaattgctataa
>scal00167c scal00167c hypothetical DUF799 lipoprotein 202540:203478 reverse
ttgacttattcgatgatgaatgcgtgcatagtggctttaattgccatttcggtattgatg
acaggatgtttctctaatggaagaaaaactaccggagacgaacagttctttttgcatgaa
aatgagttgacgggatatggtaaaaaaacgacaatagacagaatatatcaacttgatcct
ggaagtaaagaatttgtggtttcagataaattcaaggcgaaccctcccagaaaaatcgcg
gtattaccatttgacaatttaataggtggtaattatatcttgaatgagattcgtcttcca
agatttagcaaaaagaaaaatgatgaatggaactggacttacgcaaacagattgaggcga
tttttctttggccatctcgcaatcagggaatttcaagatatagagttgatgtatatagat
agagtattgcaaaaacttaatattgttactcctaatgatctaaaagccttttcacctcaa
gaacttggcaggatacttggcgcggacgcgctgatctatggtagaataacagactataag
aattcgtattatgcgcttttttcacagatcaagattggattacatatagagtgtatttct
gcggaagacggtagcattcttttcgaaggagagcagaaaagaaacgataatagtcttctt
gtcgcaacaaatcctattgatattgctatagcttcgtttcagaactatatgagactaaag
gatgtgttttccgcaagagcaagtgaagaagtcacgagagagttagttctcagaattcct
attgttgaatctttcattgatgaggaggaaagacgtatagatgatatgttacaaaagaca
atgctaagttcttccatttaccatgtaggtgaagggcttagtgataaaattacttcaatt
gatgatgcatctattgaaaacaaacaaatcgttaaataa
>scal00168c scal00168c >ref|ZP_01390507.1| hypothetical protein GeobDRAFT_0074 [Geobacter sp. FRC-32] gb|EAT60208.1| hypothetical protein GeobDRAFT_0074 [Geobacter sp. FRC-32] 203538:204398 reverse
ttgctaataccgtatacacttgtttttgtttttgatactttaggatggcattattcgttt
agagaaagaaaaataagttttaaaaatcttttaactataagacttgccggagagactgtt
aatatgatagtaccttcagcatattttgcgggcgaacctgtaaaggcttatttcctcaag
agacataatatttcaatggtagacggcatggcctcggtagttatatccagaactatcatg
acaatagctgaaatactctttgtaattctcggtgttcaatttttgattttaaaattaaat
ttgtcaagtattcagctaattggttcaatgggtatcaccttgttaggtgttcctattatt
gtatttattatttttattcagaaacgtggatttttctctatcgttttaaaaatattacaa
aaatttagattaaatattcaatatttaaatgaaagagagcatcgattaaaagaacttgat
caaagtattcaacgattttacagtgaaaaaccaaaaagcttcattatatcatttgttttc
tattttcttggctggatagtaggtatggcagaggtgttcttaattctatattttttagac
ataccgatagatatcctttccgcctatattgttgaatctctttcaaccgtttcaagggca
ataacatcatttattcctggtagcataggtggacaggagggcggtctgatcgggattttc
atgatattaaatcttagtgcaagtgttgcattaacgtttggtattttaagaagattaagg
gagcttatatggattgctgctggtttgattgttctttcaaaactggaatggacaatggcc
gcgccagtacctaatgaataa
>scal00169c scal00169c hypothetical protein 204620:205513 reverse
atgaagaaattattattttttacttttgtcattgtcgtcgctatgggagcagggaagtct
tttgcttacacggtaccggaaaatgactcaaatgttgaattcttttatgtttgtggcccg
aaaggtgatcctctgactggtgctgaagaccataagcaggttctgcatatcgatattcct
gaggatgaagagggatctattaagataagtgtttttgatcctgatacaggcggtgatttg
tatgaccatgaaaacccggaaaagggcggtgatttggatggtagagtaaatggtcaaaac
ccctgggatacagaaacagaaattactctaaccggaaaaaaaggtgtaaaatatagtaag
cgatttggtgagggtgaatacaatcgtaaattttataattttaaaactttatcaaaaacc
gatggtgtaaaaacaggttcatattaccggtttacattgaatattactgcagttacaggc
gatgatgctaacctctttaaaataaaggtctctcctgaaggtgcgagagtctccagccct
aatattaccttccgtctattggctgatgaaggtgcgaaaatgtatttctatcctttatta
ccggaaggtacagcagaaatcctggtagagaattatgatctggatcaagacggtggaaca
atcgtattgcacgatcctaaagataacaaagattatgtgataaatgattctgcaagtgga
gagtggcatcagacagatatagttctttcatcatcaaaagagagatttcttgatgttatt
attacaaagggagcacagatcgaagcacaggcagggttacgggtttcagacatgaatggt
aatccaataccgatacattttagaaagaaagcaagacctgtgcttttaggaacg
>scal00170 scal00170 expressed partial PKD domain protein 206198:207094 forward
gttagattgacggtagatgacaataaaggaactgcatgctcaaaagatctggcagctatg
aatgtcagcatcaatacacctccttcagcggttttgagcggtgctaacgctgcatgtacc
ggtgttgcagtctcttttgacgcagctggctcaagtgatgcagatggtgacagcctgact
tatacatgggattttggtgatgggtctgatttgcaaaccggatctaatgtaacgcatgca
tacaataagggaggggtttattcggtaagaatgaccgtgaatgacaataaaggaactgcg
tgttcagcagatatggcagtcatgaatgtcagcatcaatacacctccttcagccgtctta
aatggtacaaagatagcgtgtacaggagataaactttcgtttgataccgatggttcaaat
gaccctgatggtgataacctgtcgcatgtatgggattttggagacggtacggatttacaa
actggttctaatgtcacgcatgcctatagcagaggaggggtttatgcggtaaaattaatc
acaaatgacgacaaaggaaccgagtgttcaagaaatatacaagttgtaaatgtcaggatt
aatacgcctcctgttgcagacgccggacctaatcatgtatgctgccttaatgcagaatcc
gattttgatggttccaagtcttttgacgcagatggcgataacttaaattatttatggaat
tttggagacggtaatactggtaaaggggcaaaagtgactcatgtttattccaaaccgggt
acatacattgtctctttaaccgttaatgataattccggtactaaatgtaatagtgcgact
gattcatttactgcagtagtaaatgcgaaaccgacatctatcataaaagttagataa
>scal00171 scal00171 expressed conserved hypothetical protein 207329:208054 forward
ttgaaaaaagcaattatagttctgattattatatttgtgcagactttctctacgcacgtt
tgccacgcaggtttatttgatgggttaaaaaaaatatttaacggttcgaaacaggtaggt
attgatgaaagttcgatcataactgctctaaaggaagcaatttcagtaggaacagataat
gcagtaaaatcagtttcagaacctgatggatatctggctaatcaggcaattaagatcctc
atgcctgagcaatttaatatggttacagaaggactccggaaaatcggatacaataaaccg
gtggatgattttatactcagtatgaaccgtgcagcagaaaaagccgcacctcaagcaaaa
gcaatttttatagacgcagtaaaagagataacattcgaagatgctaaaaaaatactcaat
ggcaatgaaactgctgcgactgaatattttaaggcaaaagcgggcgagaaattatatgat
gcatttaatccaataatttcgtccagtgtgaatgaagttggtgctacgcgttattataaa
gatctggcgagtaagttcgcattcttaccatttgtaaagacagaggcgcttaaccttgat
aattacgtgacaaacaaagcgttggatgggcttttttatatgattggtgaagaggaaaag
aagatcagaactgatccaaaagcaagagttacagagcttcttaaaaaggtgtttgagaaa
tattga
>scal00172c scal00172c >emb|CAJ73782.1| similar to transcription-repair coupling factor [Candidatus Kuenenia stuttgartiensis] 208094:211498 reverse
gtgaagaatataataaagcttgttcgtaaagacgaaaagtataaacagatagcagataac
ctgatatcaggaaaggattgtcgtgttcaaggattgtggggctcttcggctgcttttctc
atcgccagcctggcaaatgacaagaatctttccagaaaaggtgaaatactcttcgtaacc
tccagcatagaggaggcagaagaagtctttgaggatgtaaatgtttttcttcatgaaagc
cctatccttttccctgtctcagaggacgcgatctccgttgaatcactacccgacactaac
acttatgttcagcaaattaatgtcttgtataagctgttgtcaggaaatggtgaatctacc
tgtaggattatcataaccccgatccagtcgctcttgcaacatgtgccaccgccggaagaa
atagaaaaaaatatactcacaatcacaatcggacaggaatgcgaacaggaatttattgta
gagtggttgataaaaggtggttttgagcgaacgggtatagttgaactgcccggagagttc
agcctgagaggagggattatcgatatctttccattttcctccctgaaggagcacgaacaa
gataatgatgtttcgacaggtaatagagcgggtgaaatgccttatcgcattgagttcttt
ggggatgaagttgactctatccgcatttttaacgcggagacacaattgtcagcaaagaag
gttaatgaatgtaaaatacttggtgtacagactgagcaaggaaatacacctgctcatcca
aaagataaaccatctccatcagaaaggcatggcagtcagaaaggcaagttcagctctctc
attgattatataccaaaagagtcgtggataatttttaaggaatatgaaaatatagaaagc
aaagcagagcatgtaaacgacaacttacaatctcacgacaagatgttttctttcgatagt
ataataaaatcatgcgacgatttcaggaagatatatctttccaagttaacacttaaacgg
gagaatacattttcatttaatataaagggcctggatcattttgaccatgatgtcgataac
tcaattaaaaaaatctgggatattaaaacggcccacaataacaccataatcttctgcagt
aatcaggcggaagaacagagactgaatgaactcctgtcaccagacactaattcacaacct
gcctcccgtaagacaaaacagaaaagtgctcgaaaaactacagacaaacgttctctttcc
gattatatagaatatcaaatcgggcatctcaaccatggttttttatttgaagatatctca
accgcgtttcttacacatcatgaaatattccgtcgctaccggctgagaagagaaccaaag
agtctaattccttcaaaggccatagattcatttcttgatttagcagtgggagatctggta
gtacacgcgagccacggcatagcaaggttcctgggaatgcaaatgcttaatagtgataat
gaatccggtagttgcggtgaatttcttacacttgagtttgacgaagaagcaaaggtctat
gtacctgccacaaagattgagttagtacagaaatacatatccggttctgagcgcaagcca
aaactaagcaaattaggcaatcgaacatgggaaagaaaaaaacagatagcaacggcagcc
gttcaggacatggcaacagaacttatttccatgcaggcaatcagggaagcaaaacagggc
attgcctacccgaaagactctgaatggcagaaaaaatttgagtcggaatttatataccag
gagactgatgaccagctacaggttgccatggatattaagaatgacatggagtcatcaaaa
ccgatggacaggctcatctgtggagacgtgggatatgggaaaacagagattgcaataagg
gcagcatttaaaactgtaatgtacggtaagcaagtggcagtgttggttccgacaacatta
ctggctcagcaacattacaggacatttattgaaaggatggcagactatcccgttaatatt
aatgtgttaagcagatttaaaacccgaaaagaacaaaaggaaatattggaggatttaaaa
gaaggaaaggtagatattgtaattgggacgcacagattggtccagaaagatgttaccttc
aaggatatcggattaatagtcatagatgaggaacaaagatttggcgtcgcgcataaggaa
aaactgaagaagctgagagaatcggttgacgtcctcacgttgacggcaactccaattccg
cgcacgttgcatttatcccttctgggcataagggatatttcgtctttgaatacaccgcct
catgacaggcaatcaatacaaacaaatttattacgtttcgatcctgaggtaataaggaac
gcaatactccatgaattaaatcgtgatggacaagtatattttgtacacaatcgcgtaaga
aatataaatcgtattgcggaaaccattggaaagatagtcccggaagcaagcattactgtc
gctcatgggcaaatgccggaaggagtactggagaagaaaacgtcagattttattaatgga
agatcagatatccttgtatctacaacgataatagaatccggcctagatatcccgaacgta
aatacgatatttatcaatgacgctgatatttttggtttagccgatttgcatcaattgcgc
ggaagggtcggacgctacaagcaccgtgcttatgcctatctattattgccaaaaaacaga
ccggtttcgccggaagccgaaaaaagattaaaggcaattattgacttctcagaacttgga
gcgggctttaagattgctatgcgagatcttgagattcgggggacaggaaatattttaggt
atagaacagcatggacatattgccgcagtcggctacgaaatgttctgcagactgcttgaa
attgtgattcgtaaggctaaaaatgagccggttcaggactacaatgatatccatataaac
ttaaacctggaatcatatctaccggacagctatatccctgacatgaagctgaaaatcgaa
atatacaggaagattaatcgtttatcctctaaacacgagatagaggagattggaaaagag
cttgctgatagattcggtccaatacccgaacatgttaaaaacctattaatggaatgtgaa
ataagagtagcggcacaagcgtctcatatcctttcactcatacgaacaaacagtactatt
atacttcaggtagaaaatttacaaaaagtagaaacactctttaaaaatgcaaaaaaaatg
gtaaaagtggtggctagtaatgaactgcatcttacactgcctcggaagaggatgtctcct
tacgacacagcagagttcgtaaaaactctgttaattacgacctga
>scal00173 scal00173 >ref|YP_001411451.1| efflux transporter, RND family, MFP subunit [Parvibaculum lavamentivorans DS-1] gb|ABS61794.1| efflux transporter, RND family, MFP subunit [Parvibaculum lavamentivorans DS-1] 211800:212882 forward
atgaagtcttcaaaatatatagcagctggtatatctgcagtagcattgatctggattttg
tccggtattttttttcaggatccgagggggaatgataaagaatctgtgttgtgtactgac
ccaaccacaaaagttgtagaagtccgtgtcagggatatagcagcacagtcatatgcaaat
gatatagttgtgacaggacgtacaaatgcatcacgcactgttaaaattaaggccaaagct
aaaggccagattcaggtgcttctgaaagaaaaaggagttcgagttgaagaacatgaagtt
atcgcgagaattgaattgagtgatcgcgaagccaaagtcatagaagcaaagcaacgattt
gcacaaaggcaaattgaatacgatgcggccaagtcattggaaggcaaaggatttaattca
aaggtcacattagcaaagtcccttgccgatttagaagcggctcgtgccgtactgacaaaa
gtagtaattgatcaggaaaatacgaaaataaaagtaccttttaagggtttgatttacgat
cagatgattgaagtgggtgattatgtttcagttggtgatacgatgtttacggttgtagat
atggatccgattgaactggtggtctttgtttcagagcgcaatatctccagtatcaggctg
gggcataatgcttcagcagaattttataatggtgatactgtcacgggcaaagtgagctat
attgctcccgttgcataccaggcaacaagaacattccgtgtcgaaatttctactcccaat
cccggttattcaataaaggacggcctgacggcaaaagtcagaatttcggtagaagaaaaa
aaggcacataaaatctcaccctctgttttgtctctgaatgacgtgggtcagataggagta
aagattgtgaatgctcagaataaagtgcaatttattccagtaacgattttgtcagacaca
tcagattatatgtggattctcgggctttctgaaaacgtaaggttaattacggtgggacag
gattttgtatcccacggtcagactgtccgaccggtagcggcggacggagacggcctgtta
tga
>scal00174 scal00174 >ref|ZP_01132901.1| AcrB/AcrD/AcrF family protein [Pseudoalteromonas tunicata D2] gb|EAR29689.1| AcrB/AcrD/AcrF family protein [Pseudoalteromonas tunicata D2] 212879:216055 forward
atgattcatgccgctattcatcattgccggacagtcctttcaatactggttttgctgctt
attgccggaacatatgcttatattaatattgcaaaagaatcttcaccggatattgatatt
ccacaaatttatgtctccatgtctttggaagggatatctccagacgattcagaacgattg
ttactgcgtccaatggagcaggaactggcaactattgaaggtgtaaaggagatgaaatcc
actgcctatcagggaggaggatttgtcctgctggaatttcaggcagggtttaacaaggat
attgctctggatgacgtacagaaagcagtcgatcaagccagaccggaattgccggatgat
gtagaagagccgagcgttacagaggttaatttcagcctgttcccggtattagttgttacg
ctctccggcaatatgccggaacgtacattgttgaaattagcacaaaatttacaggataga
atagagacgatttcctctgtgctggatgtaaatattgcgggtgacagagaagagcttgtt
gaaattctcgtaagccctgggctacttgagagctatgcgttaaatggcaatgacatcatg
aatttatttaaggtgtccaatcgtcttgttgctgcaggtaatctggataccggggccgga
cgttttgcaatcaaagtaccaggccttttcgaaacagtccacgacgtcatgaacatgccg
ttgcgcgtaaatgaagattccgtcatcaaggttcgtgatatcgctgaaattcgaagaact
ttcaaagaccctgatagtattgcacgtctacgcggtgagcgggctatcgctatcgaggtg
gttaaacgttcaggtgagaacattattgacacggtaaaagcggtaaggaaaatagtcgcg
gaggagagtgcattctggcctcaaggtgttgaagtctcttttacacaggacgagtcagag
acaatcaaaacaatgttgcttgatttacaaaacaatgtgatcagtgctattatactggtg
atgatagtcgtcgtctttgcccttggtgtccgtactgcaacgctggtgggaattgctatt
cccggcgcttttttgaccggtattttcgttatctatataatgggtcttacggtaaacatt
gttgtactttttacccttaccctttcaattgggatgttggttgacggtgctattgttgtc
actgaatacgcagaccggaaattgtcagaaggagttccgcgagacaaggcctacggcgaa
gcggcaagacgtatggcctggccaatcatatcttcaacggcaacaacattggcagcattt
gcaccgcttctgttctggccggatactgttggtgagtttatgaaatatatgccgatcact
ctgattgcggtactggcttcctccatgctcatggcacttatctttgttccgacactgggt
gctttatatggaaagccgggtgccgctggtgacccgaagacgatgcggatgttaaccgcc
tcggaagatggagacctcaaaacaattaccggtttcaccggattgtaccttaccgtgcta
gaagttgcgttaaaacgccccggacgggtactccttctggctctggcgttgctgattggt
gttcagcttgcttatatgaaatttggaaaaggcgttgaatttttcccaagtattgagccg
gattttgcgtctgttctgattcacgccagaggtaatttgtcgatatatgagcaggataaa
ttggtcaaagaagtggaagatattgtccttgaagttgacggaattgaaaacatgtactcg
cgaattggaacatcaaaacagaagggcacagatctgccggaagacgcaattggacaaatc
cagatcgcatttactgattgggatacacgcaaaccggcaagtgaaattttaaatgaaatt
agagaaagaacgagcagcctggctggtatttttatcgaaacccgtaagcagaaagaaggc
cctgctgccggtaaagctgtagaaattcaaatcgcttcccgcttcccggagaagctggaa
cctgcaacagtgcaaattttggacattctggagaatctgggtgattttcgggatatcgaa
gacacaagacctcttccaggaatagaatgggaactggaagttgacagggcacaggcttca
aaattcgggatggatataactaccattggcaactatattcgtatggtaacaaatggtttg
aaagtagctgaatacaggccggatgacagtgatgatgaaatcgatattgtaattcgccat
ggtacagagcagcggacactggatcaactggacagtgttcgcattgaaagcgctaacgga
tctgtcccgatcagcagttttgttaatcgttctgcccagcctgccattggagtgatctat
cgctctgatcaaaggcgaatcgtgacggtaaaggctgatttgccacctgagatcaatatt
aacgtgaaggtcgaacagataaaagcatggctgagtaaaaatctcgataaactcgatccg
gaagtagaaatcacatttaaagggcaggacgaagaccagcgcaattcacaatcttttctg
acaaaagcttttgtcgtggcgctgtttatgatggcgataattctggtcacacagttcaac
agcttttacagcgcctttttgatcctgacggcggtgatcatgtctacaattggtgtgatg
attggcttgatggtaaccggtcaaccattcggtattgttatgactggtgttggtgtaatt
gccctggccggaattatcgtgaataacaatatcgtgctgatcgatacgtttgatcatctg
cgtcacaaatatggcgatagtatggatattcgcgaaattatcttgcgcacaggagcgcag
cgtctccggcctgtcctgctgacaacgattacgacagttatcgggctgatgcctatggtt
ctccagttgaatattgattttatattgcgtaagaccagtattggtgctccctcaacacag
tggtgggttcagctctcaacagcgatcgtttttggcctcagtttttcaactgttttgacg
cttgttgtcacaccctctgccctgatgtggcgtgaaaaaacagctccggtcataagcaac
ctgaaaaaacgtttatggaaacccaaatcaggagaaaagacctcgcatctgagttaa
>scal00175c scal00175c peptidyl-prolyl cis-trans isomerase A 216097:216600 reverse
atggaaccggtaaatgtctttcttgacgtagaagctgaaggtgaaactctgggacggata
gtgattgaattgcgtgcggatactgtcccaattaccgtagagaactttcgtgccttgtgt
acaggcgaaaaaggttacggatacaaagacagtacattccacaggatcattcccgatttt
atgatccagggcggtgattttacgaatcataacgggacaggtggcaagtcgatctacgga
tcaaaatttgacgatgagaattttaatcttcgccacaccgagccgggacttttatcaatg
gcaaactcgggtcccaacacaaatggttcgcaattttttatcaccaccgccattacaccc
tggcttgacgccaagcacgttgtctttggaaaagtgaccgaaggtatggatgtagtcaaa
aaggtagaggctctgggatcacgaatgggcgaaccatcgaaacaggtcaccattagcgac
tgcggtgagctgtcacttaaataa
>scal00176 scal00176 >ref|XP_722593.1| hypothetical protein CaO19_1550 [Candida albicans SC5314] ref|XP_722453.1| hypothetical protein CaO19_9124 [Candida albicans SC5314] gb|EAL03705.1| hypothetical protein CaO19.9124 [Candida albicans SC5314] gb|EAL03853.1| hypothetical protein CaO19.1550 [Candida albicans SC5314] 216128:216367 forward
atggtgacctgtttcgatggttcgcccattcgtgatcccagagcctctacctttttgact
acatccataccttcggtcacttttccaaagacaacgtgcttggcgtcaagccagggtgta
atggcggtggtgataaaaaattgcgaaccatttgtgttgggacccgagtttgccattgat
aaaagtcccggctcggtgtggcgaagattaaaattctcatcgtcaaattttgatccgtag
>scal00177 scal00177 >emb|CAJ74094.1| hypothetical protein [Candidatus Kuenenia stuttgartiensis] 216923:218173 forward
atgaaaagaaaactgtcactatttgcatgtatcgcgatatttatttcgttacaaaccggt
tgttttcaattaaagagtttagactttatgagaatggatgaatttcattctcaagtccag
actcaagagctcaaaactgaaggatatgtgcaaaaggttgacagttttattatagtactg
gattcatcatcgtctatgggtactatttacgaggatgaggttgccgagcgatattcccgg
tttatgattgccaaggatattgttagtcgaatgaataacactattcccgaaatggaaatt
caagggaccattcagagatttggttacggttattccgcaaggggaaaactgacagaggct
gtatatggaccgactgcatattccaaaaccggcttggaacaagctttactcggtataatg
actcccggggggcatagccctgccggacttgccattggagctacaagtggaattgttggt
tctaataaaggtaggaatgcagtaattgttataagtgatggtgaaaagctgaaagacgac
cctcttatgaaagttaagaccctgaaaaaccagtttggagatagaacatgtctttacacg
atttgggtgggaagtaagacagaaagcagggaatttatggaaaaacttgctgcagaaatg
agatgtggtttctcggtaacagctgatgatattgcaacaagcgaaggtatgacagatttt
gtaagaaaagtattccttgcgagagacagcgacggagacggtgttccagatgatacagat
gaatgtccgggtactcctcccggaatccaagttgatgccgtagggtgtgctgtagacagt
gatggagatggtattgctgatgatgtagacgcgtgcccggatactccgcgaggcgctatt
gttgataaccggggttgctggattgtcaaaggggtaaaatttgattataaaaagtgggat
gtaaaacctcagtttaatacaaatctggacaacattattaatattttaaagaagactccc
gacttaaagataaaagtagaggggcatacagataacataggttcaaagaaatataatctg
gaactgtctgaaaaaagagcacaggcaataaaggcttatctgttaggaaacggtatagat
caatcacgaatcacttcagttggattaggactttcaaggccgatagccggtaacgataca
aaagagggacgcgctttaaatagaagggctgaattgataccggtgaaatag
>scal00178c scal00178c >ref|YP_001325240.1| hypothetical protein Maeo_1050 [Methanococcus aeolicus Nankai-3] gb|ABR56628.1| hypothetical protein Maeo_1050 [Methanococcus aeolicus Nankai-3] 218338:219855 reverse
atgaaatcaacgatttctaaagatgatatgtcaggcaataagtgtaagtggaaatcagta
aaccaatctgattacaattgcagcgaacctgccttatcaaacggttcttgctgtatcctc
cattcaacagatcaggaaaaagaaatagagctgtttaagcaaaagattcatgatagattg
agcgcaaagggagtaatggacttccgaggcgttttctttccagatagatttgatagccaa
tatttccaacaacacaaaacattttttcatgaatgcgtggatttcagcgaggctattttc
acagaggagatagacttttccaagtcaaaattcttaaagaaagtaaatttcacaagtgtc
aaattcattaaagatgtaatatttgctggggttgagtttaggcaagatgccaaatttgcc
agtaccaagtttcagcaagacgccgatttcaatgatacaaaatttcatgaaaaagctaat
tttataatggctggattttctcaaaataaaaaatattatcgaaatactacaaaattgata
gtaaaaggagcggtcttccgtggagccaaattcaaaggatggacgtcatttacagctact
gacttcaattacaatgcaagttttaatgtagccgttttcgagaagtttacatattttgaa
tatactcaattcaagaagatggtggatttcgataatgcgatattctcgggagaaacatat
ttcgggggtgttaaatttgaagtaggcgttcgttttcactttgcgaagttcaggggtgaa
gtatttttctggccgtttaaccctttcaatctgacctctagctcaagtgacgcaaacatt
tattttggccctagaagctcttttcaaaatgccaatttccttggagagacatgtttccag
gaggcggatttatgcaactgtagttttgttcattccaatgttaatacagttgattttagg
tattgtaagtttaatgaaagatcggagaagctcttatacacatttgctcacagcagaagg
aacatcttaaaagatgaacttgatgcggacaagggggtcgaaaagaatcctaaagataag
aggctcagagaagaaaagtacgagcctgtgcgtagaatataccttgagttaaaacgtaac
tttgaagataagaaagattggaatacggcgggtgatttccattacggggagatggaatgc
aggcgaaagatgaaaggtattctttctttggagaatatttatttctggttaagtggatat
ggtgagaaaccattgagggcactaacaagtttagtccttcttgtagttatctgttcaatc
ttctatatgttttacgagggctcaaccttgaaaagttccggctatgacagcctaaaaata
gctgctctcttaaagcttggtaaagtcgctgagcctagttctgctttagcaaagattata
tttttaattgaatctataatgggactgacattaattgctttattagtcttagctcttagg
agaaaagtgaagagataa
>scal00179 scal00179 unknown protein 219972:220469 forward
ggacgttttgttttcttccataacgacatacctttagaaaacagtgaaggatttaccatt
ttttttaaagaaagttcaaataaaaagctcagggcttttaaacctgatgaaaatggctat
gtatacatacctttagatcaaggccgatatcacatctcaatgattgaatatcgcgacttt
caaggacgtattcgttttcctgttcggcagagttctggaatacatattgataactctgat
acagtggtaaattttggtacaattaagataaaccttaagcaagacgaatcatcgaaagtt
gcatctttaaccacctatgcctatccatatgcaggcaaattcattcccttatcacaaaaa
cctgagtttaggataacacaaattcctgagtggaatgttattaataaatacatttcatct
aaactggacataccgcaaaaatcaataagagatgttgttattaagattacggaagagaca
gattctacttctaaataa
>orf00301 orf00301 No hits found 220624:220800 forward
atgggtggactttcccaagcacagcttaatatgagtaaaaaatctatgcatggtaaactg
ttcgcttctagggagagaaaaggtaaccctaaattaggatttcagtcctgtcatagtgat
ccgtacagccaccacaatttcaatagaaatgttggtttattaagcgttgattattaa
>scal00180 scal00180 unknown protein 221388:222032 forward
atgatgagaaaaaaaacaaaaatatcattttatatattgattgtattagtaacaacattc
aaaatacaaacagtaaccgcaattgaagggccgacagtggatgaaacaataaattacctg
gaagcaaccataccggaagcaactggcataaaaacccatttttcggcgaaattactaggc
aagccggtagagggaacgaagcaggaaaattacaaatttaaaatcgtgaataaggaatta
ataataattgaaaaaaataataccaggtttgcaaaaaccataaaagacaaccagccatta
tcaacatcacaatccagaattacagaagtgataaaaatggaaaacgtaaacccaaaaatt
actttaacatacaaaacagctcctatagaaggtgatgacgtaatgaaagcaatataccca
tcacacataaaaatcaagattaaagcaaaacagaataataaatggaaggtgtacaaaaac
gatattgaacaagtaacttcaatgctcaatcaaactagtcaaaatcgccatacatcccat
tatgaagcacaaagctgcgtcttattcgcaactgatgaaatagccgcagaaaatatagca
aaggcacttagccatttaatcttattgtgcgggaaaaagaagtag
>scal00181 scal00181 putative ankyrin repeat protein 222105:223196 forward
ttgaaaacgttactttgtagaataatagtttttgcattgatcattgtactaactactcaa
ccaacctttgcctctcattttgaagagcttgaaagcaaagctaaccagggagatgttgaa
gcaatgtatgaactggggatgatgtatgaaaatggagcaggtacaatacaaaattatgtt
gaagcttacaaatggtataatatagcagcttactgtgggaatataaaagctagtgatgcc
cgtgatgctattaacaaaaagatgatcgcccaagatctagctgaagccaggaaacttgct
tcacaattgaaaatacctgagagtaaagtttctgaaggatggtttcctctcatgtttgcc
gcctttggtggacataaagaaattgtggaaacactcataaacgatggagtcgacataaac
aggaaggtgaatgacggcacaacagctttaatggctgctacactgcaaggaaactattct
atagtaaagctccttctagaaaaaggtgcagataaaacattcaaaaataattatggcatg
acagctctctctatagccaggcaaagtggatatgatgaaattacggggatgttaaccata
catttgcgctcatcttatcgtgacctggggtatgatcaagtaaagacagcgctcaaaaaa
tacaatttctttgatcaaattagtaacgaaaccggtgattttatcaatgattatgaactg
aagataattaaagatgatggtctcgttcaagatcatattactggcctgatgtggcatcag
tcgggttctcaaaaaaatatgcaatgggaggaagccaggaaatgggttgaggagcttaac
agtatgggatactcaagctatcatgattggagattgcctactgtggaagaagcggcatcg
ttgcttgaatcaagcgaaaataatgattacttatatatagatccacttttcagtaaaact
cagcgtttgatatggacaggtgacagctttggctctcgtggcgcgtgggatgtaaacttc
agcactggaggagttatctggcgcttcacaaacgtaaacctctatgtacgtcccgtccgc
tccgtcaaataa
>scal00182c scal00182c putative cobalamin (vitamin B12) biosynthesis CbiX 223453:223827 reverse
atgaaagcgttattacttgtagctcatggcagccgtcgtcaacagtctaatgatgaagtt
gttttacttgccgataaactgagaaaaaaatgttttgcgcaatacgatattgttcatgct
gcatttctagaactagcagaagttttaattcctgatggtttaaaaaaatgtatcgatgac
ggtgcatcatctgttattgtgttgccatattttctaaattcaggtagacatgtggttgaa
gatattccaaatattgtcagagataccataaaatatcaccctgatgttgatattagaatt
gcccctcaccttggcgcttcagatttaatgatggagttgctaattgcatcagctaattca
atcaagccaggttaa
>scal00183c scal00183c putative lipoprotein 223902:224378 reverse
atggggtgtgttggaatacctgaaaatgtaaaacccgttgataatttcaagttagaaaaa
tatctgggtaagtggtacgaaattgcgaggttggatcattcatttgaacgaggtttgaca
cgaataacagctgattacagtttgctggatgacggtggtgtcagagtgttaaaccggggt
tattccgctgaagaaaactcttggaaagatgctgaagggaaagcctattttgtaaaagga
cctgatcagggttacctgaaggtttctttctttggccccttttatggtacttatatcgtg
tttgaacttgaccatgagaattatcaatattcactagtatgcggtcccaacaaatcctat
ttgtggcttctggctagaagccctaaaatcaaagaagatacaaaagatatccttgtcgca
aaagctgcagcattgggttttgatacgaataaactaatatatgtagaacatgagtag
>scal00184c scal00184c hypothetical protein 224444:225010 reverse
atgaattgtaaaaaagacgtaacagtacacattataggacaatctatagaagaaaaactt
caggaacgtctcatatttgacttcaagaattcagataaaattgaagattggcggattgta
aatgatggagttatgggtgggttctcacaaagcaaaatcgtctatagcgatagtaataca
gcaatttttaaaggaaccgtttctcttgagaataagggtggttttgcatcaacgcgaaca
ataccgcgtccatataatttggatggctacaatgggattctacttcgagtaaaaggagat
gggaaaatataccaatttcggttacgaacaaataaccgcttcgatggagtatcatatcga
tatcagttcgcaacagatgctaatacctggatgataatagacattccatttcatgagtgt
gtaccggttttcagaggacgtattcttaaagacgtagagcctattcttcctgaagaaatt
cggcaaattggtttcctgatatccaataaacaagcaggtgaatttcaacttgagattgat
tggattaaagcatatacaaagaagtaa
>scal00185c scal00185c putative catalase/peroxidase 225297:227675 reverse
atgaaaaaaaggaacttattaataactacagctatagctggtttaatgattttttcgctt
tcaactgcagcaatggcaaaggcagaggcaagggtaaaagcagtggcagaagctacggtt
aaagtggcagcagaagcaagggttaaggcagaaacagaagcaacagctaaggtagaggct
gaagcaaagatgaaggaagtatcaaaagtaatggcaagccctgatttgatcaaaggcgaa
gcaaagtcaaatcagttctggtggcctgagcagctagatctcagccctctccgccagcat
gatacaatgtccaatccttatggcgaaacgtttaactacgcagaagaatttaaaaaactc
gatcttaatgccttgaagaaggatattgatgctttgttgaccacctcacaggagtggtgg
ccggcagactacggtaactatggaccccttttcattcgcatggcctggcacagcgcaggg
acataccgcacacttgatgggcgtggcggtgcaggcggcggtcaacagcgttttgatccg
ctcaatagttggcctgacaatgcaaaccttgataaagcacgacgcctgctttggccgatc
aagcagaaatatggaaaaaagatttcatgggctgacctgatgattttgacaggtaatgtc
gcaatggaaaatatgggctttaagacccttggctttgccggcggtcgtgaggatgactgg
aaacctgacttagtctattggggccctgaaacgaagtggcttgatgcaaaacgccgcgac
aaagaggggaaattggaaggacctcttgccgctgttcagatgggcttgatctacgtcaat
ccggaagggccgaattcaagccatgatccgcttgcggcagctgatgcgattcgtgagtcc
ttttaccgcatggcgatgaatagtgaagaaacggtagcgctcattgcaggcgggcacacc
tttggtaaagtccatggtgctcataatccgtctcaatacgttgggtcagagcctggcggt
gctcctattgaagaacagggactcggctggaagaatagagctggtaaaggaaatgccgaa
gatactgtcaccagtgggttagaaggtgcgtggacaggtgctccggataagtggacgcat
atgtttctggataatttattcaggttcgaatggaagcaagcgaagagccctgcgggtgcg
actcagtggattccgacagatgaatctgctgcgagtatggtacctgatgcgcacattaaa
ggtaagtttcatgcgccgatcatacttaccacggatcttgcgttgaaacgggatccggaa
ttcaggaagattgccgagcgctttcggaagaatccgaaagagtttgaaaacgcgtttgcc
agagcctggtttaaactgacgcaccgtgatatgggaccacgtgcgcgctatctcggcacg
gatgtgccggacttagagttaatttggcaagatcccattcctaaaatcgatcataagttg
attagcgaacaaaacgctaataagctgaaaactaaaattcttgaatctggcctgacggta
ccggagctagtgagaacagcctgggcatcagcagccagctttcgtggcagtgatatgcgt
ggtggtgcaaacggggcacgtctacgtcttgagccgcaaaaaaattgggaagtcaacaac
ccggaagaactggcgaaagtactgaagcgtttggaagaagtccaaaaagaattcaatgac
gcacgctctgataatacgaaagtttcgcttgctgatctgattgtcctgggtggagctgcc
gctatcgagaaggcggcaaaggatgcaggttctgacgtcgtggttccgtttaagccaggc
cgtgcagatgcaacgcaggaacagaccgatgtaaactctttcgccgtacttgagccaaca
gcggatggattccggaattacttcggtaaggataactaccgttccccggccgatatgctc
attgacaaggcaagcctgttaaatctgagtgttcctgagatggccgttctggtgggcggt
atgcgtgcgctgaatgtcaattccggacagtctaagcatggcgtgtttaccggacggcct
ggagtgttgagtaatgatttcttcgtgaacctgcttgatatgtccacgaagtggaaaaaa
tcagcgaagtctgagggtatttatgaagggaatgatcgcaaaacaggtaagcttaaatgg
acagcaaccgctgttgatctaatcttcggatcaaactccgagttgcgtgcggttgcagaa
gtctatgcatttgacgattcgaaagaaaagtttgtgcgcgacttcgttgatgcctggacc
agggtgatgaaccttgaccgctttgatagtgggcaatag
>scal00186c scal00186c hypothetical protein 228208:228933 reverse
atgaattataatgcaaaaaaacctctatttaaagaatccatagtttttattccctggtat
ggagctaaaattaaatcgttaaaagctcacgttgattttgtaaattcactaggatttaat
gctagtgtgattcccctcacgtggttaaacaaaagtttgcttgatgatattactagttta
aaaaatttaagaacgggaatgattgggtattgggaaaagcaaatcaatgatggtttagat
aaaatcgatagtgacaaaatagtattttgtttctcgatgccaattttttcagtttttcaa
gcattgtaccaaaaaaaacgaaaagacattgctggtatagtatgtgatggtggtcccttt
tctggactgggttggaaaatttcatgggggtactttaccctcgaagcacatatttcaaat
aaactcttacgattagcagtttccatgattggtttttatagttttggaagaaattttgaa
aagcatatttttactcatataaattctttacccgaaaactttccaattttatctgttcgt
ggctcgaaagatcctatggtacctccctcgtttattgacaaggcctttaaacaacaaaaa
catcttgatttatgcactctggccttaccagacggagttcatttaaatggactgcataat
ttctctgatatctacaagccaaaaatagaagagttccttaaccaaatcgctacaccagca
aaatag
>orf00316 orf00316 >ref|ZP_06899261.1| ISBp1 transposase [Roseomonas cervicalis ATCC 49957] gb|EFH09036.1| ISBp1 transposase [Roseomonas cervicalis ATCC 49957] 229264:229491 reverse
ttgtggagggattggatatatagagaaagcttcaatggtaaactaagagatgaattactc
aatggtgaaatctttgaaacattgcaagatgctaaactcttgattgaacaacggcgtatt
gaatataatacgtttcgcccgcaccgttcactgggttatttaccagcagcacctgaagca
atagaggttactccggaaaaatcctctatgctgaaaatggctggataa
>scal00187c scal00187c putative ankyrin repeat protein partial 229741:230046 reverse
gtgtttgcagcatttggtggacaaaaagaaattgtggaaacactcataaacgatggtgtt
gatatgaacaggacggtgaatgacggcacaacagctttaatggttgctacactacaagga
cactattctatagtaaagctcttgctggaaaaaggtgcagataaaacagtcaaaaataat
tatggcatgacagctctctctatatccagacagggtggatatgatgaaattctagctcta
ttaataattaatttgcgttcatcttatagcgaaccagattttatacaagagtggttttgt
aactaa
>scal00188 scal00188 >emb|CAJ75035.1| conserved hypothetical protein [Candidatus Kuenenia stuttgartiensis] 230797:231300 forward
atgggaatgttaggtgtcgcactggtatatgttggttttgtactgtttatgaacggcctg
aaaactcttggaaaacttaaggccagtcatgttatccccatgaatctatttaccggcacg
cttattgtcgccggagtaacaagaactgtcctgctccatggagaaggaatcacaccctat
tttttcgcaatgcagtctctccttttcggatttacctacttatgggtaggcattaactct
atatggaatcttgaagatgatggattagggtggtattgcctgctggttactgtggtggca
gtgccaaccgcattcacaaccttaccggatatgggtatggtcgtgctctggttaatgtgg
gcaagcctgtggttcatgttctttctcttgttgagtctgcgcaaaaaaatagctaagatc
acggggtactggacaattgtcaatgctgttgtgacaggtgcagcagggtatactatcctg
attaaggtatggccatggtcgtag
>scal00189c scal00189c >ref|ZP_01667795.1| conserved hypothetical protein [Thermosinus carboxydivorans Nor1] gb|EAX46370.1| conserved hypothetical protein [Thermosinus carboxydivorans Nor1] 231312:232211 reverse
atgattatcagcgccagcaggaggagcgacattcctgccttttatgctcagtggtttatt
aatcgaatacgtgcaggccattgtaccgtcccgaacccttttaacaggaaacagatctcc
catatctccctctgccctgaagatgttgcaaccattgtcttctggtccagaaacccacag
ccgttaatcccgtatttaaaagagctggaccagctcggctaccggtactattttcaatat
acggttatgaataatccgtggctgctagagaccatgaccccttcactttcgacttcgttg
agaatatttaaaaagctgtctgatcttatcggtcctgaaagggttatctggcgatatgac
ccggttgtaatcagcaatattacagatatcgaatttcacactgacacatataagcacatt
gcaggaaacctgagggattatactcaacgttccgtgatcagtctcatggatctttatccc
aaactgaagaaacggttgcaatcactaaaagataatggcgtggagatagttgatagcaat
aaggaatttgatgatcgatttgatgcgcttctgtatacgttatccggcgctgcagaagat
aacaagatggagattgtcagttgtgctgaagatccggatttgaagaaatataatattcaa
cccggaaagtgtatagataataattacataaaaagagtgttcgggatagatgttagccgc
aagaaagatccgtttcaaagagaggcatgcggctgcgtggaaagcagagatatcggcgtg
tacgatacatgcgtatccggctgccaatactgttatgcaacaagcagctttgaaaaggcg
aaggcacagcacgagaatcataatccggaatcaacatcaatggtcgattacggtgattaa
>scal00190c scal00190c >ref|ZP_01187290.1| Phosphoglycerate/bisphosphoglycerate mutase [Bacillus weihenstephanensis KBAB4] gb|EAR73356.1| Phosphoglycerate/bisphosphoglycerate mutase [Bacillus weihenstephanensis KBAB4] 232336:233016 reverse
atggaagcaatctacttgacctttgaagaagcggaggaaatcctcctgaaagaagaagag
gacattgtccgattcatatttacccggcacggaaggacacacctgaatgtcgaacggata
tttcagccctggacacccgaaggagatcaattaaatccggaaggcatgacttctgccatg
gatctggggaaaaaactgaaccgcgttccgataagaaaaatttattcgagcgactggcac
agggtgatacatacggcccaattaatcaatgaagagcgtaatcctccgttacgggaaata
catctttcaagaagcctgagggattttaatttcgggatattatgcggtatgtcagtagcc
gaagcagaccacctgcatccggaactgtctgagataagaaagaatagcctccataagttt
gaggctcccggcggtgatacatttgccgattttcacaacaggacaaaggaagagttagcg
aggattatcggtgaaaacagtatgggtaatatcctggtagtttcacacgcttatgtcgca
aaatgcctgattattgcagcacttgatctgccactggatgagcatgctaataaaataaat
attaaaaatacctccatctcaatcgttgaacttaagggcagaaaaatccccggcagatta
ctggtattgaacaataaatag
>scal00191c scal00191c hypothetical duf1264 lipoprotein 233191:233949 reverse
atgtctaagtgtttctgcaaaaagataataagcaagattgcagtagttgggattacggtc
tttctcggtataatggtttctgcacacaaagatgttgacgcgggaaagaaggtgaagcat
gtcgttgataacgttacaaagcttaaatatgcagatcctgtcaaagatattcacctctac
ctgtgcgcatttcatatcgccaaggacaatccggactttgaggtagaggcgcatcactat
tgctcaatgaaggaactcaaagtaggaaaaggtgatatccatcaatgtgtaatatatgac
tccaaagaggcacctgctaaacttcttggtatagaatatattatcagcgatgactcatat
caaatgctgcctcacaatgaaaaaatatattggcatcctcatgcttatgaaatagtatca
ggtcaactcattgtgccggatctgtatgacctgggtgataccgcgcttgaaggtttcctg
ggaagttggggcaagacgtttcatacatggcctgatcctgacacgaatataccaatggga
aaaccactccttatgtggtccgccggtgcagacggccaggtcagtaaagagatgatagac
aaacgtgataagcaattcgggatttctacggatttgattcgtgagcgaagaaaaatgtat
ggctataaggttccggatgttgctctgccaaaatcagttggagagctggctcggcaatgg
accagcgaagggtcggacatgcctcagaagttaaaataa
>scal00192 scal00192 expressed putative thiJ thiazole monophosphate biosynthesis protein 234421:234975 forward
atgtcaaaaaatgtcttggtaccaatatcagatggttgtgaagagattgaagcggcatgt
attattgataccctgagacgcgcggatgctgacgtaacagtagcatcagttggcaacttg
cagataactgcgtcaagaggcatgaaactggtcgcagatcgattaatttcagaatgcgtc
aatgaatcgtatgatctgattgctttgccaggcggaatgcccggtgctgaacgtctacgc
gattctaaagagttgacagaattgttaacacgtcagaagcagaacggaaaattgtttgcc
gcaatatgtgcctcacccgcaatagtattacatcaccacggactcctggatgatctaaag
gcaactgcgtatccgggatttgccgaacagcttaaaaacactgaagctattgaatcacgg
gtagttgtagatggaaattgtataaccagccgcggacccggaaccgctatggagttttcc
ctgaagctggtggagatactctacggagaacagatggcaaaaaaaattgcagattctatg
ctagttgatttgtaa
>orf00332 orf00332 >ref|YP_003527778.1| hypothetical protein Nhal_2303 [Nitrosococcus halophilus Nc4] gb|ADE15391.1| conserved hypothetical protein [Nitrosococcus halophilus Nc4] 236316:236516 reverse
atggcaactatccatgaaatagagaaagcggtatccgcgttgccatcaaatgaacttgaa
caattccgtaaatggtttgataagtttgatgcaaaagcatgggacaaacaattcgaaaat
gatgttaggttaggtaagcttgataagatagcagaaaatgccattgctgatttcgataaa
ggaaagtttaaagaactatga
>scal00193c scal00193c >emb|CAJ75324.1| similar to diaminopimelate decarboxylase lysa [Candidatus Kuenenia stuttgartiensis] 236610:237929 reverse
atgacgactagttttgatttttttaactacctgaataatgaattatactgcgaagacgta
aaggtaaaagacatagtagaaaaggcaggatcaccggtatatatttacagcaaaaattct
atcctggaacattttattgaaatcaggaatgcttttgcaggcgtaagtcctctaatatgt
ttctccgttaaggccaattcaaatttatcagttattaaggtgctggctgatgcaggttca
gggtttgacgtcgtttccggaggtgagctctaccgggtgctgaagatgggtgtgagttcc
gacaagattgtctttgcgggagtcggcaaaacctcggaagagattaaatatgcgttggaa
aatgatatcttcatgttcaatgttgagtctccggcggaactggcaaatattgacaggata
gcagggctccttggtaagagagggagtgttgctctgcgaatcaatcctgacattgacgcc
aaaacacatgataagacgactaccggtaagaaggagaataaattcggtatcgatttcgaa
agtgccagccagttaataaagaacattgataattataaaaatatagatcttaaaggcata
catgtgcacctcggctcaccgatctattcgcctgagccatatgtacagggtcttgaaaaa
gtatataattttgttcaggaaacgctcgacgagaaaggtaaacagggtattgaatacgtc
aatattggcggcggatactgtatatcgtacaccggagaagaggtaaaaaggccgcgtgat
tatgcgacagatattataccggtaataaaaaagctcggttgtaaggtcgtaatggaaccg
ggaagatttattatcgggaatgcggggatactggtaactaagacgacctacataaaggtt
gctacctgggggaagaaatttgttatctgtgacgccgcgatgaacgaccttgcccgtccg
tccctgtacgatgcagtccacagggcatggccggtgaacacagatgtgcctatgccggaa
gtagagcatccgggagaagggaagggtgcggatgatagattggagttggtggatatcgtg
ggccctgtgtgtgaaagcagtgacgttcttgcaaaagagcggtggtttcctgatgtaaaa
gagggtgacctgattgcgctcttcagtgccggcgcatacggctttaccatgagttccagt
tacaacacaagaccgcgtacatgcgaaatactggtagacggtgacagcttctcggcgata
aggagaagagagacgtacgaagacttgatcaccggcgagaaagaatttttgactgcgtga
>scal00194c scal00194c argininosuccinate lyase argh 238166:239557 reverse
atggcaattaaaaaagcgtggggaggaagattcaaaaagaagacggcctcttcagtcgag
tcttttacggaatccatatcgtttgatagccgtttgtataaatacgatattgaagggagc
attgcgcatactacgatgcttgcgaaatgtaaactgttaacaaacaaggaaaaagatgcg
attatcaaaggcttaaaaggtattttgaaagatattgaagccggcaagttcaagttcaag
gctgagcatgaagacatacacatgaatattgagtctgctctggtggatcggataggtgat
gtcgcaaagaaacttcatacggccagaagcagaaatgatcagattgctttggatttgcga
ctttgggcccgcgatcagattcaggaaatagtgaatattattcttgcgctgcagcaggaa
attgttaccaaggtcaaaccgatatgggatggtgtattgccggggtttacacaccttcaa
catgctcagccgatattggttggacattacttcctggcttacgtagagatgctggaacgg
gaccgtacgagactggttgattgtatgaaacgtttgaatcaatctccgattggtgcatgt
gctctgggaggtacaacacttaatacaaaacctgagattacgagtaagctccttggcttt
gattcactttttaataacagccttgatgttgtcagtgatagagacttttgcctggaatat
gcttccacattgtcaattatttccatgcatctttcaagattttgtgaggagtggattatc
tggtcaagccaggaatttgattttctggacattgatgactcctattgtacgggttcgagt
attatgccgcagaaaaaaaatccggatatacttgagcttatcaggggtaaatgcggccgt
gtgtatggtaatctgttttctttgcttacgataatgaagggtctgccgctctcctataac
agagatatgcaggaagataaagagccgatatttgattcttctgacacagtaaagaactgt
ttgtctatccttaaagagttgataaacaagactactctgaaacttgacaatatggagaat
agctgcagaaaaggatttatggatgccacggtgttagcggaatatcttgttgtgaaaggc
gttcccttccgtgaggctcatgagattgttggcaagttggttggccaatgcagcaaaagt
ggtaaggagttaagtgatgtaagcctggaggattttaagaaacattcatctttgattggt
aaagatgtttataaggttttgggtgtaaagaattatattaaacaatttaaaagccacggt
tcgacttctccccagtctgtaaagaaacagataagtgcatgggagaagaagttgaaaaaa
cagatggcttga
>scal00195 scal00195 putative M22 glycoprotease protein 239886:240572 forward
atgaaggtactgggcattgaaacatccggtttaatcggaaacatagcagtttgtgatggc
aatactgtcgtcggcaaaaaaatatacggtaagaactttagccacggtaaagaaattgtc
tcttcccttgaatcaatctttaacgaaattaaatgggaaccgaacgatatagacctgatt
gcggttagtacagggcctggttcttataccgggcttagaataggcattacatgcgcgaaa
actcttgcgtatggattgggaaagcccgttatagatgtcccgacactggatgtattagta
gagaacgtaaaggataatgacgcaaaaactatttgccctgttattgatgcaaagaggaag
agtgtttatgcgtgcatttatgacagaagcaataacgagaacagaaggactacggatttt
ttaattatttcaccggacgagctcattgacatcctgcctgaatccaccttaatctttgga
gatggaatagcaccctacaaagacatctttacacaaaaaggtctcataatagtagaagat
gaaaagctgggcattgctgatgcggctgacgtcgccagattaggcatggaaaggtatgat
cagggtatacgctgtgaaattaatgcactgacaccactatacttgagaaaatcagaagcg
gaagaacggttgaaggagagttgctag
>orf00338 orf00338 >ref|YP_001213361.1| F0F1 ATP synthase subunit epsilon [Pelotomaculum thermopropionicum SI] sp|A5CYE1.1|ATPE_PELTS RecName: Full=ATP synthase epsilon chain; AltName: Full=ATP synthase F1 sector epsilon subunit; AltName: Full=F-ATPase epsilon subunit dbj|BAF60992.1| F0F1-type ATP synthase, epsilon subunit [Pelotomaculum thermopropionicum SI] 240675:240941 reverse
atggcagaaagtacttatcaattagatgtgatcactccggagaagatagtctacagtaag
gacgtaactgctatcgttgcccatggtactagcggacatctgggtgttatggctcatcat
acgcctcttgtgacatctcttgaaccgggttcgtttaagattacggagcccggtgagaaa
acagttaagatgactctcggcggaggttttatggaagtcagaggaaataaggtagttgtg
ttggctgattctgttgaagatctttaa
>scal00196c scal00196c expressed F1F0 ATP synthase beta subunit 241147:242550 reverse
ttgaaaaaaggggaagtagttcaaataatagggcctgtggtagacgtaaggtttccccca
ggggagttggctcccattcgaaatgccttgaagatcgaggataaaaagagaaacatcagc
cttatagcggaggtggcgcagcatataggtaacgatactgccagatgcgtcgcactttcc
gcaacagacggtatggtaaggggaattgaagttaccgatacaggtgaaccaatatcagtg
ccggtaggcaaggaagtactgggcaggattttcaacctgctgggagagccgcttgataaa
cttggtgatgtaaatgcaaagcagcgtcttccgattcatcgccctccaccctcatttgag
gaaagagaggcggtaacaacgatttttgagactggccttaaagttgtagatctactcgct
ccttttgcaaagggtggaaaagttggtctgttcggtggtgcgggtgtaggaaaaaccgtt
cttattatggagctgatcaaaagtattgccagtgagcatggaggattctccgtattcgcc
ggtgtgggtgaaagaacgagagagggaaatgacctctggcttgaaatgaaagagtccgga
gttttggataaaaccgttctcatgtttggacagatgaacgaacctccgggtgcgagattg
agagttgccttgtcaggacttactatggcagagtatttcagggattctgaggggcaggat
gtgctgttattcgtagataatatcttccgtttcgtgcaggcgggttcagaagtatccgct
ttgctgggacgcatgccttccgctgttggttatcagccaactctttctaatgagatggga
gacctgcaggagcgaattacttctaccaagaaaggttctataacttcgatgcaggctata
tatgtgcctgcggatgactttaccgatccggcaccggtagcaacctttcctcatctggat
tctacaatatggctatccaggcagattgcggagatgggtatctatcctgcagttgatcct
ttgaaatcaacttcgcgtattcttgaccctctaaccgtcggagaggaacactataatgcc
gcaagagacacgcagaaagttttgcagcgctataccgacctccaggattttattgccata
ttgggcatggaagagctgtcggaagaggataaactgattgtgggcagggccagaagatta
cagagattcctgtctcagccgttctttgtcgcagaacagtttaccggcataaaaggtaaa
tatgttaagatcgaggataccgtaagaagtattaaggaaatacttgacggcaaacacgat
catctgccggaacaggcgttctacatggtaggtggtatcgaagaggttgtagaaaaagca
aaagagatggaagctaagtcgtaa
>scal00197c scal00197c expressed gamma subunit of F1F0 ATP synthase 242685:243584 reverse
atggaaagtaccagagatataaaaaatagaatcaaaagtattacaaacattaagcagatt
acccgtgcaatggagatggttgcctctaaccggcttaagaaagctgaaggaagggcatta
tcatcgcgtccgtatactcagaatattacttctatcctgagtaatctgaccggatctacc
cctgaaaaggcacatttctgtgagccgaaagaagaagtaaagaaaattatggttctcctg
attacttcagataaggggttgtgcggctcgtataatacaaatgctatacagaatacggtt
aagtttctcaaggagaactctcagaaggagataaccctgtatttgatgggtaagaaggga
aatattttcttccggggcaggccatatgcgattgggcagttttatacagatactgtagag
cagatagggctcacttcactgaaggcaggagatcataaagtatcagaaatagccgcaaag
atgattgaagactttgagacaggtaactttgatgagatccacctgttttacacaaaattc
aagaccgtgatgaaatctgatcctacccgggtaagactccttcctttagaaaatatagat
gcaggttccggggaaaatgaagggaaaaaggccttacagggggactccattttagagccg
tcatcagaagcaattttttcgaagctgttgccaaaatatcttgaatgccagttgcgtcag
gcgatctttgaatctttgacggcagagtatgcggcgcgaagaatggcgatgattgccgcg
tcagaaaatgcggaagaaataataggcgatctcactcaggtgtataacaaggcaaggcag
gaggctattaccaaagaactgctggaggttatatcgggatcagaggcaatggcaggctga
>scal00198c scal00198c expressed alpha subunit of F0F1 ATP synthase 243709:245217 reverse
atgactgtaagaccagatgaagttgcttcgataataaagcaggagattgagaagtacgaa
gacaaattaaagatggagagcgttggtaccgtgctccaggtgggagatggtgttgccagg
gtctatgggctggatgactgcatgtcaaacgagttgttagagtttccgggagggactttt
ggaatagcccttaacctggaagaggacaatgtcggttgcgttttgctgggatctgataaa
gatatcagggaaggtgataccgtaaagacaacaggaaggattgtagaagttcctgttgga
gaaggattgcttggacgggttgttaacgcactcggtcagccactcgatggaaaaggacca
atagtttcagatcaaaatcgaccagtcgaaggttcagcgcccaacgtggttgaaagacag
ccggttgttcaaccgttacagacaggtataaaggctatcgattccatgataccgattggc
aggggtcagagggaattgataattggtgacaggcagacgggcaagacagcgattcttatt
gatacaatcctgaatcagaaggatacgggagtcataagtatatatgtggcaatcgggcag
aaactttcgacagtagcaggtgtgatcaaggttcttgaagacaaaggcgcaatggagaat
tcaatcgttgttgttgcttctgcaagtgatccggcacctatgcagtatcttgctccttat
tcagggtgtgcaatgggagaatacttcagggacaaaggcggccatgctgtaattatgtat
gacgatctatacaaacatgccgttgcttatagacaggtatctctgctgctcagaagaccg
cctggtagagaggcattccccggagatatttttaatattcactcaaaattgctggagagg
gccgctaaattaaatgatgaacttggtggtggatctctgacggctcttccggtagtagaa
actcaggccggtgattatgccgcttacattcctactaacgttatatcgattacagacggg
cagatttatcttgagagtgatctcttcaattcaggtgttcgtcctgctatcagtgtcggt
ttgtccgtttcaagggttggtggaaacgcacagattcctgcaatgaagaaagttgccgga
gcattgcgacttaacctggcacagcacagagagttggctgcatttgcccagtttggatca
gaacttgataaaggaacgcaggatcaattgtccagaggtgataggttaattgagatgtta
aaacaacctcaatatacaccggcgccggtggaggaacaggtcataatgatctttgcggcc
attaatggtcatctggatgatacaccagttgaaaaaataaaagattttgaaagcaagttc
ctacaggaaataagagataagcattcaggaattgccatggcgataaaagagaagaagaag
attgaagaagatactgccagtaacctgaacagggtactcaccgaattcaagaaagaattt
aacgcttaa
>scal00199c scal00199c expressed delta subunit of F0F1 ATP synthase 245250:245801 reverse
ttgatacaaaagagcttaatagaaggttattcactggcgttgtatgaagtggccgttaaa
catggcgatactggggatatagaaaaagatcttgatggtattaagcaactattaagtaca
aataaagaatttcgtagtattctgtatcatccggcaattacaagaaccgataaaaaagat
attgttgacaaagtcattgtgtctcagtgttccagtaagtgggtcaagaatcttctttct
cttcttatagataagcgaagagagagaatactggattatctgccggatgtttacaaaggc
gttgcagggaaaataaggggtattgtgcccgtaatagtccaaacagcaatcccattgact
gaagacagacttgttagcttgaagaaaaagctcgaaaagctgacgaagaaaaaagtcgaa
atagaaacaaaggttaataaagatatcattggtgggatgatcatcaggatagaaaataca
ataattgatggcagtataactaaccatttgaaaaatttaaaaaagagtttgttgaagaca
gcctttgcttaa
>scal00200c scal00200c expressed B subunit of F0F1 ATP synthase 245798:246304 reverse
gtgggaaattttttagacgcattaggcgttgattttaaaatggtattcatccaggtagta
ggctttttgttgctgctgctattgatgaagaagtttcttttcggtaagattaaggacgta
ataaagtccagggctgacgagataaaagatacgtacaaaagaagcgaagatgatagagct
gaagctgcaaggctgaaagaagagtatcagcaaaaagcagtaaaagctgatgaagctgct
gaagcaaagatccagattgcggtagataaggccagggagatcggtgatgaaatgctcaag
gaggcacatcaggctgttgcggatgaaaaatccagggctcaactgaatatcgagatggaa
cgaaagaaagctctggcagaagtaagaaatcaggttgttgatttgacaattctttcaact
tccaaattgattaaacaatcgacacaacgtgaaactgctgaaaaattagtggatgatgtt
atagcgggagtggggaaactgtcttga
>orf00346 orf00346 >emb|CAJ74554.1| conserved hypothetical protein [Candidatus Kuenenia stuttgartiensis] 246428:246655 reverse
atgttggcttttgcatcgtttggttgtgggataggccaggggattgcagtttcaggagct
tcatctgcagtggcaagacaacccgagctgtttgggaaaatccagatgctcatgtttatt
ggtttgggatttatcgaggcgttggcaatttattcattggttatatcctttattttaatg
ggaaaattaccggattcaggggctgttttaaaggtgcttggacaataa
>scal00201c scal00201c A subunit of FO ATP synthase 246717:247478 reverse
ttgacagaagagacacatggtagttcgagtggtggggtgcctgagcttccctcgtttctt
gatttactgcctattgacaaacacgcagagctattcgggttgactttgcaccagtggacg
ccgttagtaatgtctatgttgattatcgggtttctcggattgtttgcgataatagcgact
cgtgatctgaagaagattcctggcggattgcaggctttactggaaatcatcgtagaggcc
ctggatgattttgttaaatcacttttgggaaaaatgtctgataagtttctcccgtttata
ggtacgctttttctatacatactcgtaatgaaccttttgggtcagatcccattgtttcat
tctccaacgacgaactataatacaaccgtggctcttactttactggtgttttttgccact
cagtattacggaatcaaacataacggaccggttaaatacgttaagcacctgatgggtgag
ccgcgatggatgtctccaatgctgtttccgttacatttaatatcagaatttttaactcgt
ccattatctctttccatgcgtctttatggtaatttaatgggtgggcacacggtattgtca
attttcataggactatctccattgctactgggttttattccaatacctatacattttccg
tttgttttattggatttattgttagctgggctccaggcctttatttttgcatttttagct
tgtttttacatagcagggtcaattggagagaagcatttataa
>scal00202c scal00202c unknown protein 247505:248083 reverse
ttggatttgtataatagctcacaaaaactgttaacggttaagaaaaactttgtaaagcag
gtattctatactacgttgtttgtgtccgcattgatgatcctggtctcttttcgctacaaa
tcttttgatattactcttagtctgacaatcgggattgctatcagtttctgtacatcgctt
gcattgtggcagtttataaagtatatgtttcgggatcttaatccggccaccttcgctgat
gatggttcgcattcatctaaatcaagctctacaatgaaatccttactgtttacttttatg
ggtaccggaaaaatactggtgttggccctggttttatttctcgtatttaaatatttgtcc
gttaatgcattggccctttttataggggtttcaatagttcagttggttgtactttcaatg
gtgataagcatggttttggtgaactttctcaacaaggctaaaggcgaaggtgctgtgtct
gatgaccaccaatcttccgaaggcaataatattgttactactaaatcagaatctgtatcg
aaaatccattctcatcaaatagctgagaatactttatag
>orf00350 orf00350 >emb|CAJ74550.1| hypothetical protein [Candidatus Kuenenia stuttgartiensis] 248086:248337 reverse
ttgaatctggaggatgattcaagaagtacatttcgtgcattggggcttacaagtgggatg
ggctttatagtggccatttgtcttgcgggcggatattatggtgggcgttatctggattca
aaatttggtacagagccgtggttgttgattgcagctcttctgctgtccttaactggcggg
gttatagaagtctgtaatatgctgaaaaaagtaatgaaagagacggaaaaaaaagatgga
gagggtaaatag
>scal00203c scal00203c expressed glutamate-1-semialdehyde aminomutase 248354:249646 reverse
atgttaactattgaaaaatcaaaaaaagcgttcagcaaagccttggatagcattccaggc
agtgtgaacagtccggtaagggcgtttggggcagttggtggtaatcctctttttatagaa
tcaggacacggttgttatcttaacgacattgatggcaataaatatatagattatgtactt
tcctgggggccgttaattctaggacaccttgataagtcagttgtgaaagccttgaaggag
gttttgaaaaaaggcacaagcttcggagcaccgactgaattggagacacatctggccgag
ctcattaaggaagcgatgccttcaattgagaagatccggatggtcaattccggtactgaa
gcgacaatgagcgctattcggttggcaagaggctataccaagagagatattgttgtaaag
tttgacggttgttatcacgggcatgtggatggtcttcttgtgcaggcgggttcaggggct
actacattaggtgtcccgacaagtccgggcgtcccggaagattatataaaaaatacacta
actataccttataacgatctcgatgtcgtaaaggaagtatgtcgtgaaaagggtgaaaat
gttgcatgtataattatagaagctgttgcaggaaacatgggtgttgttccacctaaaaaa
ggatatttaaagggtttaagagaaattgccgacaaacatgggattgttttgatttttgat
gaagtaatgacggggttcagggtttctcacgggggcgtacaggaactgcagaaagtaaca
cccgatttgaccactcttggtaaggtaatcggtggtggcttaccggtaggggcctacggt
ggcaaggcggaaataatgaactgtatttcaccgctcggcccggtatatcaggcagggaca
ttgtccggtaatccgatggctatggcttccggtattgctacgctggaaaaactgaaaaag
aggggtgtttatacaaaactggaaagaaactcaaaaaggctggcagaaggtttaaagaga
tctgctgaagaagccggtattcctacgtatcatacacgagttggttcaatgctttgcaca
tttttcagcgaggaggaagtaactgactatgagtccgctaaaaggtgcgatacagagcga
tatgcatcttacttccacggtatgctggaaaaaggggtttattttgcgccttctcagttt
gaggcggcttttatctcaacggtgcatagtgaagaggatattgatgctactatagccgcc
agttgtgaagtgatgaaatctttaaagaaataa
>scal00204 scal00204 putative cyanate hydratase 249870:250244 forward
atggtaggcaaagaggcttccagaaagacgtatgatgaaatatcagaacctcttggctat
tgcaatgtttatgtaggacaactttttcacgcacaagtccagttaaagggaaatgccgaa
tcaaaacccgccgaacttgttccgggtctcaatgatgaacttcttgccgagatgcgcaaa
tgccctatgcgtccatacggtcccagcattatccaggaacctaatatctaccgtatgact
gaagtttgcctgcattacgctgattccatcaaagacgtcatgaatgaaatttttggcgat
ggaaccatgtctgtcatagacatcaaattaaccgttcacaaagttgtggatacaaggggg
aagatcgtagggtag
>orf00356 orf00356 >ref|YP_002430487.1| transposase IS200-family protein [Desulfatibacillum alkenivorans AK-01] gb|ACL03019.1| transposase IS200-family protein [Desulfatibacillum alkenivorans AK-01] 250872:251036 reverse
atgttaagagagctctgtcggtataaaggtattgagttattggagtggaatgcgcagtcc
gatcatatacatatgtgtgtttctattccgcccaaatacagtgtggcaatgatcattgga
tacttgaagaataaaagtgcaatacgtattcacagagaattgtga
>orf00358 orf00358 No hits found 251193:251327 forward
atgacggcaaatactctggacaaaaaaacaagagagatagagaaatctgagagagattac
aggaaattatttgattctctaaaggttggtgtttatcagtgtgaaccgggagttaaaggt
gtttacgtggcttaa
>orf00359 orf00359 >ref|ZP_01386422.1| hypothetical protein CferDRAFT_0718 [Chlorobium ferrooxidans DSM 13031] gb|EAT58773.1| hypothetical protein CferDRAFT_0718 [Chlorobium ferrooxidans DSM 13031] 251523:251732 forward
atgagtattgcagaaagaataaatataacggtaaaaatgttgccggaattaaaacaaata
gaagttctcgattttgttgaatatttgcaatcacgaacggagaaagaagagtataaagaa
tggaatgatctttcactttcgtcagcaatgcgtgggatggaagacgaacattctccttat
tctataaatgatctaaaagaaagtttttaa
>orf00360 orf00360 >ref|YP_001430762.1| transcriptional modulator of MazE/toxin, MazF [Roseiflexus castenholzii DSM 13941] gb|ABU56744.1| transcriptional modulator of MazE/toxin, MazF [Roseiflexus castenholzii DSM 13941] 251732:252007 forward
atgatttccgaaggccagattgttctattcaaattccctcaaactgatcaaaaggaagga
aaactacgacactctcttatattacgtgaactgccaggtaaatttaacgactggcttgtt
tgtatgatatcttcaaaagttgaccaacaaatccatgagtttgatgaacttgttactcct
gatgcttctgattttatacaatctggattgaaagcaccaagcgttattctgccgggggtc
aaggtcacatctttgatgtttaatattcgtttttaa
>scal00205 scal00205 unknown protein 252240:252548 forward
atggtcaggttctttgtgataaagtccattgataaccagactttgatatcattacatgtg
agcctttttgacgaacaacagttcatcctgctgtttgaaactttcgaactgcagcagaac
ctgaacaatgtaaaagtttttcttccattatacagcaatctcaacaagccgtgtatgggt
gaaggagtgtttagactccttcgcttcaagccatccccttcaatagcctcctttatgttg
ccaatggcttcttcttggctaatttgtgtgccctctttagagttgatatttattcttgtg
atagtgtaa
>scal00206 scal00206 conserved hypothetical protein 252647:254209 forward
atgattgagaataaggattattctgatggtttttgtgcgcctcgttatcgagagcttgtc
agacgttattgcggcgttaaagaagctggaaatctcaggtatagtgtaaaagggaagagg
gtaaaggagcagttagtaagctgtatatgggctgaacagatttttaagaatgatgaatta
tttactgaagatggattgaggatagagatcatctcttccggtatatggaatttggaagag
ggcccggactttaaagatgctgaaatactactggaaggaaagggtgtagtaaaaggagat
gtggagatacatgtgtgttctggtgattgggcgcgtcatggccatagtaaacaaaaggaa
tatgacaatgtgtgtctacatgtatttatgtggaatgattcaaaagacaagtctctaact
atcaataatcgcctgattcctcaactggagctttatagctatctgaagtacgaattggat
aagctcgctgatatgattgatatcgagaactatccacacaccggaagtgctaatgcaggg
ccttgtcagaaaaaattgagtgcgatttcacttaatgaagaatggattgggcaatttctg
gattatgccggcgatgaaaggatattggttaaggcagataggattaagaagcaacaaaag
tcgagaacgtttgaacaggtattgtatgaatcaataatggaggcacttggttataagaac
aataaagatccgttcaagtgtttagctactctcgttacagtcaatgaaattaagcgatta
ataccttcagacgtttctataaatgagagaagcatgaggatacaggcattgttgtttggc
atgtcagggctcttgcccagtcagagatcaaaatatgcgagtgttaaggataagcatact
cttgaatatattgccgacattgaattgatatggtctgcgcttagaaatgatatagataaa
aacccaatggatggagagacatggagctttaagtattccaggccgggcaactatccaaca
agaagaatcgccgctatcagccgaatgctggcagagaattatgaaaccgggatttttaga
gtgatattaaattcttttgagaatgctgacaaaaacaagagtgacacagatcagataaaa
attatcataaaaaaaacaatgtctatctttacagaattatacgacgatcactggtcccat
tattatacgtttggtggaaaaagattaaaaaccaagggacggctgattggtaaagaacga
gctacagtaatattcataaacataattattcctgttttattggtgtatgcaagaaaaaga
ggagattctcagttagaaggaaggttgtttaaggcttttaaacagcattcaaaattatca
ccaaataatgttacaaggtttatgggctacagaattctgggtaaagactcactggaaggg
agcgtggttaattcggccaggcgccagcagggacttttgcaaatatttaaagacttttgt
gagagtgacgacatcgcgtgtgaaaaatgcgtactcctgcaaacaattaactcggaatta
tga
>scal00207 scal00207 conserved hypothetical protein 254402:255055 forward
atgcaaaaaattaaattttttatggtgggtgtcctgggttctcttactatcaaatgcttg
tttagaacactgaatattaaagagattccggaaggttattcattaaacctggagaatcag
ggtaaatacgcaatatacgcgttctggcatgcgcatatgctgcttccggcatatgtgggt
aaaaatcgaaacatcaaggttttgataagtcaacatcgtgatggtgaatatatcgcacgg
attgttcagtggatgggttacggtgttgccagagggtctactaccaggggaggcgctaag
gccttgttgagaatgataaagcagataaaaaaggaatcaatatcactggcaataactcca
gacggtccgaaaggccccaggtttgtcgctcaatccggcgcaatactcttagggcagaag
acacaataccctattattccggtaatgatatatctggaaaggtattgggagctcccaagc
tgggatagattttgcatacccaaacctttctctaaagcgaggatattttatgggaatccc
attttggtaccagctaaactggaaaagctagagttggaggagtacaggacatcattagag
aatgaacttatcaggttggagaatgaggcagaaagtatcgtcaaggatgtgtaa
>orf00366 orf00366 No hits found 255423:255548 forward
atgaagacgggaaaagtaattcatatccttacgttggcgttggtgattggttcatatgca
ttgttttcgctcggtattgtgggagcacgtgaatcctttaatgcgcaatttacaactaac
aaataa
>scal00208c scal00208c >emb|CAJ74167.1| conserved hypothetical protein [Candidatus Kuenenia stuttgartiensis] 255694:257175 reverse
atgttgcagttgagaaaacaggttgctggcgtaatcagggaatacaatcttttcagtgcg
aatgacaggattttattaggtgtttccggagggccggattctgttgctctgctgagtctt
attcataatacaaatcgaataaatcccccttattctgaaatttttgtcgcacatttgaat
cattcaatcaggggcagagaatcagatgaagacgaacaatttgtaatcgctcttgcagaa
aagtacggattgtcactcattactgaaaaaagaggcattatagaaatcgcacgggagtgt
aagatctctctggaagaggctgcacgggatgagagatataaattctttgaaagagcagcg
gaaaaactgggtgttaatgttattgccgtgggccataatgccgatgacaatgccgaaacg
attttgcatagaataatccggggcaccggcatcacaggagtaagtggcataaggccaaag
cgaaaacttacaccgatttcaacaatcagccttgttcgtcccctgctattcacatggcgt
aaggagatcattgcttatctgaaagaggagaatttctcttacagggttgattcgacaaat
attgaaaaagataaattgagaaacaggattagggtggaactcattccgcaccttgaagag
aattacaatgcaaagataaaaaaaaccctggtgacgctaggagaaacggcggtacaaaat
tgtgattacctggaggcaaaagcaaaagtcttattcgaagacgttttgatcaatagagag
gcgaaaacagagacatcggcctctgaagataaacatgcagcgaacatagtcctggacata
cacaaattaaaagagtcaccacagattttacaacagatgattattaaaaaagcaattgtc
cggttagatattcctctcaagaagctaagttacaaaaattataaaaatattttaaatatt
cttaactcaaggaaaacatcggtaaataatgttgttaaaaagtacttaaatgtcacgata
gagggaaacgagctgcatctttccaagaaccgatattgtgaggaaaaaacccctgtttta
agcgaaacggaaataaaagtaccgggggatacagatcttgttgatatgaactgcagggta
aagacggagatcagagagatagaagatggcttcctggaagagttcaaacgaaacaagaca
aactatgaagaagttgtagattttgataagatcaacataccgctcacggtcaggacgaga
aggctgggagacagattctggccattaggttcccgggggtttaagaagataaaagacttt
ttcatagataataaagtttccgtgatggagcgggacaccgttccgatagtaactatgaac
ggagagccgatttggatagtgggatttcggattgatgaccgcctacgagtttctgaggag
acaacaaatatactcgtaatgaagtttgagtctataaaataa
>orf00368 orf00368 No hits found 257301:257492 forward
atggaagatattaaaaacaggcttaagttattagaaacagacctgaaaaagctggacagc
aggttgaaaaaaggatttgcgacaggaacgaaaaaagactgggagcatattttgcaccag
accagaaagattgaagagttggcaatctcgcaaataacaattctaaaacttcaggacaaa
aaaaccacgtga
>scal00209 scal00209 hypothetical protein 257489:258304 forward
gtgatcataaagggggaaaaagccgtgaacaaaaaaagcgctaaatatctgttcatattc
acaactctaataatatctgttggattactcaactcaggatgtttcaagataaacaaaggt
tttttacggaaggacaaaagcgaaagtcgcggtagcaaagaagacagaatggatacgctg
gaagagaaagtggcaactttatcttatagcctgggaagcctgactactgaaaactatgaa
ttgaagaaaaattttggtgaactggaagctgtcaagagccagttgaataaagaatacaca
caaataacgaacaaacaggctgccctcgaaaaaacacaagcatcgaataagaacgcacgt
agccatctagaaggagaattagcaaaaacaaaagtagcacttgaaacaatcaaacagcat
ctggcggaaatggaatcggagaagaacaacctgaaagcaaaacttgaattactggaagaa
accaatgagacagccacaccaacagaaagagttgttgataaaaccgcaaataatattaaa
gcagaaaataataatacagagcttagtagagaaagcctgataaaggaaacacaggaaaac
cgcaaaaacattcttgtcgaagagctgttaaataaagcaattagcctatatagagaagag
agttttgaagatgcaatagcaaaatgggaagaagtcctggtacttgaccccagtaagctg
gaagcaaaatttaacatagaaattgcacaggacaggattaaagagaaacagatacaaaaa
gatttagaaaaaacccgtatccagaaaaacaggtaa
>scal00210 scal00210 DnaJ like Heat shock protein 258343:259074 forward
ttggcaaaatggaaaggtaaagtaattggcgcgggactaggatttcttttcggtggccct
tttggggcaatccttggcactatgactggagatttttttgataagtctctgaaacaaatt
cccactggaagaccctcaggtaatcaggaaagatccttaaatttcataacacacttagtc
ggaatacttgtatcaatcgccaaagcagatggacgcgtaagcacacaggaaatcaatgta
atagaaagggcgtttgtaagttttggttttaagggagaagacttaggttttatcagaagt
ttaataaaccaaacctccagagtagacttggatttacgggcagtgtgctatgaattcaaa
cagtattccagctacgaagagaggctctctttattgcgtatcgtctatctggtcgcgttt
gccgataaggaattgcacccaaatgaagagaggatgataaacgatattatcggacttgta
gagatcaatgtagacgatgcattagaaatacgagcagaattttgcagcgatagcgataaa
cactatcaaatcttaaacattaccagaagcagctctattgaagatattaaaaaatcgtac
aggcatctctctaaacagtatcatcccgatagggtttctcatctgggagatgaatttgcc
aagcttgccacagataagttccagataattaacagcgcctatgaagagataaaaaaggaa
aaaggattttaa
>scal00211 scal00211 hypothetical protein partial 259091:259682 forward
atgttaaaaaaaataactcttattttggcgctttttaccataataagcctgacgggcaaa
acggcccattgtgtatctctgaatttaacacccagtcagataaatgaagcgattgaatat
gcaaagaagaacaaacggttaagtcccacaaattttgcagagccgtgggttgtcaatctt
ggcgaaaagagtggttgggcgacgctatggacaccttatcataatgtcgcttttaaagca
aagaaagcagctgttgaaaagcgtgagctgtcagaaggagagatattaagagcattacac
tttaaagaaagcctgacttttgttgtatccatttttggccactatatggagtttgccaaa
ggctataacgcgattctttattccgaagataagccggtatatccgatgtatgcatttttt
ccggattttgcagagccgagtagattttacccggaagaacccgcgtatgtagcagggtgt
gtatacaagttcccggttgaaaacataaaccaaaactcaacattaaagttgttaattaca
tctccagaagggaacgaactagagtttcttttcgatctggtaaagataaaat
>scal00212 scal00212 >emb|CAJ72341.1| strongly similar to ATP-dependent zinc-metalloprotease ftsH involved in cell division [Candidatus Kuenenia stuttgartiensis] 259819:261681 forward
atggaccaacaaaaaaaagaacctacaaagaaacagtttaactttcagatatggtatgtt
ctcatcgcggcttttatctttatgagcttgtcatcatacctgtttaaccctgcaggcgga
aatatatcttatagcgaatttaagagcctggttagagatggcagggttgaatcatgccag
attacatccagtcttgtaaagggaactctccggtcagaagacttgaggtcggggaagaag
caaacgtttgttaccgcgagagttgacgatcctgatcttgttaaagagcttgaagatcat
ggtatccaatacgcaggaaactatgaaaatacatggttgcagcagttcttatttacgtgg
attttacctataggtattttctttctcatatggcgatttgtcttcaaaaaaatgggagga
gcaaccggcagtataatgtcattcggaaagagtaaaggaaaaatatatgcccaggaagat
ttgaaattttcctttgacgatgttgctggtatagacgaggcgaaggaggaattgcaggaa
gtagtcgaatttcttaaaacacctcataaatttacaaatttaggggggagaattcctaaa
ggcgtactcctggttggtgctccggggactggcaaaacacttctggcaaaggctgttgcc
ggagaggcgaaagtgccatttttcagtatcagtggctctgaatttgtcgagatgtttgta
ggtgttggagcctccagggtaagagacatgtttgggcaggcagttcaaaaggcaccgtgt
ataatctttattgacgagcttgacgcgatagggaagacaagaggttcaaaccctattggt
ggacatgacgaaagagagcaaacactgaaccagctgcttgtagagatggatggctttggc
gctaatgctggagtaataattatgagtgccaccaatcgcccggaaacacttgatcctgca
ctgctcaggcctggacgatttgatagacaggttgttgttgatagaccggatttgcatggc
agagaggcaatattagtaattcattcaaaaggtgtaaaacttgacaaggacgtaaacctt
aaatctattgctgcaatgactcccggttttgtcggagctgatttggcaaacataataaac
gaggccgcattgctggccgccagacgcagcaaggaaacagttagtatgagtgaaattgaa
gaagctatagagagagttatggccgggcttgaaaagaagaaaagaataataaacaagaag
gaaaaagaaattgtggcttatcatgaatgcgggcacgcactggtggcgtcattcatgacg
actacagacaaggtaaagaaaatttcgatagtaccaagaggcattgccgcattaggttat
acccttcagctacctactgaagatagatatttaatgaccaaggccgaactgatagaacgt
atctgtgtctttctaggtggtaggattgcagaggaaataatctttaatgatgtatcgaca
ggggcgcagaatgatcttgagaaagcatcagacatggcaaggagaatggtaaaatattat
ggaatgagtgacaaaatgggaattgttgcgtttgagccggaaaataaatctgctttcctg
ggttatggtatgggaggcaataaagaatatagtgaagaaactgcaagagaaatagacata
gaggttaagaagattattgatgatacttacacaaaagctaaagaaatactagagaacaag
aagccaatgcttattaggctggcaaaaatactgatggaaaaagaggtcatagaaggggat
gagttaattgcctttctcgataatgaaaaaaatggaaagactggtgaaactaacgttaac
taa
>scal00213 scal00213 >emb|CAJ74171.1| similar to heat shock protease DegP/HtrA [Candidatus Kuenenia stuttgartiensis] 261641:263032 forward
atgaaaaaaatggaaagactggtgaaactaacgttaactaatatactgtttctactaaga
cacggccggtattatctcctgataataactatactttttctttcaagttcatttccccat
gaaagccttgccaataaaatcctttcagatactttcgtttctatagtgaagagtacaaaa
gctcccgtagttaacattcgtacaaccaagatattaaagaataatatacaaaacaaaggt
ttcaggattaaaggtcagggttcaggtgtagtctataacaagaatggcttcatcgttaca
aacaaacatgtgataaagaatgccggtgaaattatcgtcaggctgtatgatggaagtgag
tataaggcagaaattgttggtacagatgaaaggtcagacatagcagtgttaagaattgat
gctgagaacttgataccggccagatttggcaactcagattctctggaattaggggaaatt
gttttggcgattggtaatcctgtgggactgggacagacagttacaagcggcataatcagc
gcgaaggggacatcaaacttacagattactggatttgaagattttgtacaaacggatgct
accattaatccggatagttacggtggtccgcttgtaaacatgaatggagaagtagtaggc
ataagcactcttccgcctgaacaaacagccggttattttggaataagccttgctattcca
ataaatgtggttcacaaaatagctggagatctgattaaacatggaaggattaccagaggc
tggttaggtgttacagcccaacctgttaccagagaattacaaaaagctctcggacttaag
aacgatctgggcgccttggtaagtgatatagaaccaggctcatcagccgcaaatgccggt
gttaagagtggtgatgtgataattaaatataatggcaaaaagattaaaaatattcttcat
ttaagaagcctcgttaaaggaaccgaaatcgacaaggaagtggaaatgactgtattaaga
gacggccgggaattgatacttaatactgctatcttggaggcaaaaaaatctgaagcgaaa
agtaaaaatgatttgtttcgaaagctggggctggccgtgcaaaacctaaccggcaaacta
tccataaatttaggatataaagacgaaaaaggtgtaataataactaacgtacagcaggga
agccctgcatctaaggcgggattaactacaggcgatcttatcgtagagattcaacacaaa
cctgttacaagtagtgatgaactttatcaggcaatcttgaagattcaaaatgaagaggat
atactgatgttcattaaacgtccggacaaagcgtctaaatttattattctaaagcaagag
aaagatgtttga
>scal00214 scal00214 >emb|CAJ75422.1| conserved hypothetical protein [Candidatus Kuenenia stuttgartiensis] 263092:263634 forward
atggaaccattggaaaagaaatctcctgatgaagttaagagaatagtagaggccgtttta
tttgctgttcaagagcctatttctgcacgcaagctgagtgatatcgttggcgatactgat
gctaaggaaatccaggaagtaattaggcaattacgggaggaatatgacactcacgatcga
gtctttcaaattgaagaaattgcaaacgggtttcaattgctctctcgtcctgaataccat
gaatggatatctaaaatacgtaaaaagagtggcgaaagcaaactttcacaacaggctctg
gaaaccctggcaatcatcgcatacaaacaacctatcatacgtgcagatattgaagcaatc
cggggtgttcaatccggtcagatgattagaacactaattgaaagaggtcttgtaaggatt
accggtcgtgatgaggtactgggacgccccatcctgtatggaaccaccacaaagttcctg
gatcatttcggcttgaaatcaaccaaagatcttcccaaagtagaagacctggaaatatca
taa
>scal00215c scal00215c expressed pyruvate:ferredoxin oxidoreductase 264415:268002 reverse
atgagtcgaaaaacggttatagttgatggttgtactgcatgcgcgcacgtagtacacgct
actaatgaaattataacaatctatccgataacaccttcttcccctattgcggaaatctgc
gatgcaaagtccgcgaaagggcagaaaaacatatgggaatcagttccaaaagtcagtcag
atgcaatcagaagcaggtgttgcgggggcagtacatggttctcttactacaggagcaatg
gccacaactatttccgcgtctcagggccttctcttaataattccaaatatgtacaaaatc
gccggtgagttgactccaacggtatttcatataactgcccgttctcttgctgcccaggga
ctatccatctttggcgaccattcagatgtgatggctgcacgttctaccggctttgccatg
ttgtgttctcaaaacgtacaggaagcaatggattttgcacttatcgctcaggcagccaca
cttgaatcaagaatcccgttcatgcatttctttgacggattcaggacttcccatgaagtc
cagaagattgaagaactcagttttgacgatatgcgtgccatgatagatgatgatcttgta
attgcccatcgcaaaagaggtcttacccctgatcgtccaagtattcgtggtacgtcacag
aatccggatgtgtatttccagggaagagaaacggtaaacaaatactacgatgcaacaccc
ggtatagttcagaaggcaatggacaagtttgccgaagtagtcgggcgtaaatataagctg
tttgattatctgggtgatccggatgcagaacgtgtcattgtcataatgggttcagcaagc
gagactgcattgaataccgtagatgcactaaatgccaaaggtgaaaagcttggagtagtt
ctggtcaggctatacagaccatttgacatagaggcatttgacgaaagtttaccatcgagc
gtaaaatcaattgcggtgcttgaccgtaccaaggaaccaggagcaatcggtgaaccttta
tatcttgacgtcaggaccgccattggtgagatgatggatagaggtacatcaaaattgaaa
acgtatccaaaaataattggtggacgttatggtctgggttcaaaagattttactcctgcg
atggtaaaggcaatatatgacaatctttcatcagaaaaaccgaaaaaccactttacaatt
ggtattaatgatgatgtcaccggtacaagccttgaatttgatgattcatttgacattggt
gacaaaggcgaattcagatcactattttatggtttaggggctgacggcacggtaggcgca
aataaaaataccattaaaatcatcggaaatgaaacggataattactcacaggcatacttc
gtttatgattctaaaaaatcaggtgcgactaccgtatctcatcttcgtttcggaaaagat
aaaatacaaaaaccctatctcatcaaaaaggcaaatttcattgcatgccataatccttcg
tttccggataagatagatatgctttcaaacgcggaagatggagcaacattccttctaacc
acatctcacaataaagatgatgtatgggacacgttgcctgttgaagtgcaggagcagcta
atatccaaaaaaatgaaattctacattattgatgccattgcacttgctgaagagattggt
ctcggtgcgaggataaatatgatcatgcaaacagctttttttgttatatcaggaattctc
cctaaagaggacgccgttaaagcaataaaaacggagattaaaaagacatatatgaggaag
ggggaggatatagtcaatttaaattataaagctgtagataccgcattacggaatattgtc
gaggtgccagtccctgttaaagctaccagctgtaaatgcatgcgtcctccggtgcctgat
cacgcacctgcttttgttaaggacgtaacagccaaattgctggccgacaaaggagattct
cttcccgtatctaaaatgcctgatgatggaacatggccaacaggaacaactcaatatgaa
aaacggaatatcggtgttaatatacctgtctgggagcctgatgcctgtattcaatgtgcc
cagtgttcatttgtctgcccgcatgccagtataagggtaaaagcatacgacccttcagaa
ctcgaaggcgcaccttccacctataaatctatagacgcaacaggcaaagaccttaaggga
cttaagtttaccgtacaggttgcccctgaggactgtaccggctgtgcttcgtgtgtcttc
aactgtccgggacagaaaaaggattctgatggaaacaagatagaaggtgttaaggcaata
aatatgaagtttcaggagccgatacgtaagagtgaagcagagaattacgatttctttctc
aatcttcctgaaactgacagatcgagattcagtgttaccagtgtaaaaggaagtcagttc
gtcaaacctctttttgaatacagtggtgcatgtctaggttgcggagaaactccttatatc
aaactaatgacacagatgtttggcgatcgtctgatgatcgcaaatgcaacaggctgtagt
tccatatacggtggaaacctgccaacgacaccttacacaacaagagatgatggcagaggg
ccggcatggtcaaattctctatttgaagacacggcggagtttggcctcggcatgcggcag
acaatggacaagttccattttcaggcgatagagttgatagaccgccttgctgcagaccct
tcttatgcagatttaaaagatctgtttaatgcaatcaagaaaaatgcgaacgtatcaaaa
caagaagccatagaggaacagagggaacgtgttgatgcattgaagaaaaagctgtccgga
agtgattctccggaagcaaaaagcttgttatcccttgctgactacattgtcaagaaatgt
gtatgggccgtcggaggagatggctggggttatgatatcggttatggaggagttgatcac
gtactggcgacaggagagaacataaaattattaatcatggacacggaagtgtattcaaat
accggtggccagatgtcaaaggcaacgccactgggagcagttgcccagtttgcagccggt
ggaaaaaggacccccaagaagaatatcggcatgataatgtcaacctacggcaatgtttat
gttgcccaggtgaactttggtgcgaatccggctcagacactcaaggcatttgcagaagca
gatgcatatgacggcccagcattgataattgcatattcagtttgtattgcacatggcatg
gatatgagtaagggaatagaggcgatgaagaaagccgtaacaagtggttactggccactc
tatcgatataatcctgaactcgaagcgcaaggcaagaacccacttgttataaacagtaaa
gagccttcaactccatttgaggagtatgcctatcgtgagaaccgttacaaggcactaagg
gcctctaatccggaagccgcagaagagcttatgaaacaggcaaaagcagacatcatgagg
agatggaaactactcaaacacatggcatcctgggatccttcagcttga
>scal00216 scal00216 sigma-70 factor 268555:269160 forward
atgagagacattggcaaccaggaaagtaaaattaaggagtttgaggcagcggctcttgag
cacatagattcgctctttaactttgggatgcggatggctggaaacagagaagcggctgaa
gatctcgttcaagagacatatcttaaagtacatagattttcacatacatttaaggatgga
tccaacttaaaggcgtggctattcaagattttacgaaatacctttattaatacctttaga
aaaaagattaaagagcctaagtcgattcattatgatgaggttgaagacttttatctattc
aacaaaattaaaaccggtaaaaaagaagaaaactatgtaagtggagagatttctgatgtt
tatgagtttcttgaagatgaggtaaaaaacgcagttgatggcctaccgcttgccttcagg
gaagttgttttatattctgatattgaagatctcagttatggagaaatatcagaaattgtc
ggatgcccgataggaacagtaaaatcaaggcttttcagagcaagaaaattgttgcagaaa
tcattatggaactacgcaaatgaaagaggttttttgaaagaaaggcatgaggggaaagaa
atataa
>scal00217 scal00217 >emb|CAJ73162.1| hypothetical protein [Candidatus Kuenenia stuttgartiensis] 269160:270011 forward
atgacttgtaaagatgctattgagcaactcaatgaattcctggataaagagcttgatgat
gcggatcattcgaaaatcaggcaacatattgatatgtgccataaatgttgtgaaaagttt
gagtttgagcaatcaataaagaaggtcataagagaaaaaactcagatccacaagacacct
caacatgtactgcaaagcatcgcgagtcagtgggcagagttaaatgaagaacgcggcaaa
gcagaatctccagccgtagagtccaaagagacatttcttcaaggcatccttggtttattt
accttaaggccggcatatgtaactatggcggtcttattacctatgaccattatcggcctt
gccgcttaccttgcttttttcagaccagcagaatactctcccattgttaaagttgcggca
gaacgtcacgatagttttgttaataacaatatgcaccttgatcttgtaagttcagacagt
aatgaaataagaagacattttgaaaattcacagcaatctaactttgccatagatgttcct
gaatgtaatggacgtgaaatggagctcttaggttgtaagaagtacagtctagacgggaag
aagagtgcctatgttggattaagaggtcaccaaaataagatatcattagagatggtaaac
ggttcagggatgaatgtagacaagttacagcacgaattttacaaaggtcgatcatattac
tttggaaaacataaaggatataatgtcattatatggaaacatggcaatacgctgtatagt
cttacctctacaatgaatagagaaggacttatgcgtgtagccagtgaaaccatacttcca
tacaatagatga
>scal00218 scal00218 expressed unknown protein 270025:270657 forward
atggaagtgttcaaatcatttaatattaaacaaacaatcgcatttgggtttttatgcctg
atcgttgttagttgttcatcatacacaccttaccgttatagcttttcacttattaaacca
caaaacgaaatcctccataacgatggtgtcgggcaggcaatgagttttgaggatagtgat
gtcgagtttagatttgttccttcccctgagaatatacacgtgataatcaagaataaaagc
gaacatgaaataaatcttgtcagggataaggctgagtatatagattgttccgaaaaatct
cgcaggattcatattggtgatgattacgtggaagcgtcaaaagactttgcaatgaatagc
gcgtatgttgctccagtaaagatacaaccaagttccgaaatgacaggatatgtatggatt
aatatctggccggatttcggtataggaagtgacaggacatccatcacagatgctcagata
aactatttaaaggagtctttcttcccacggtatagctttgagggtagtgttgaagattta
aaaagttcaacttttactctgattctgccaattgattttggtgagtatgtacgcgactat
acgtttactttcaagatagatgatgtgatatag
>scal00219 scal00219 conserved hypothetical COG3222 protein 270806:271471 forward
atgagtacatctcttatcatatttgcaaaaaatccaattcccagtaaggttaagacaagg
cttacgccttatattaatcccacagaagctgctgaattatataaagcattcattaccgac
ataacctgtaatacacacaaactgaaatgtgatcaagttactattgcatatacaccatca
aatgcggaagctgcatttcatagtatatgcgggcaatcagtagattatttaccacagaaa
ggggataatcttggtgagcgaatgaaaaatgcgtttatatactctttcgataacggctca
aaaagaaccgtaatcataggtactgacagccctacccttccttcatcttatattcagaaa
gcctttgatgcattaaaagaagtgcctgtcacagtaggtcccactttcgatggtggttat
tatctgataggcctttctgggcagaacgatgcaatcttcgatggtattgactggagcacg
tcaaaagtattcggtcagaccctgacaaggatacaggctataaataaacaattatatgtg
cttcctccgtggtatgatgttgacaccccagataatctggaatttttacgatcgcacatt
ctgtcaatgaaaatgagtggtacttctgaacttccaaaaaaaactatgcagttcttgaaa
atgtga
>scal00220 scal00220 >gb|ABK80655.1| hypothetical protein [uncultured Nitrospinaceae bacterium] 271480:272283 forward
atgacgaagatattacaatccagacgctgtttcacaaagattatcttctgtttgttgtta
gcatttctctttcataccaagaatgtattctctgatacaagtaaatttgaaggggaggtg
cttaagtacaatatcggtttctggtttttcaaaaatgtgggaactgccacatttaaatgt
gaaaaaaaagatgatggactggttgtaacgattgacgcgagtacagcaggatttctcgat
aagattattcatagacacaacttctatagaacaactatgacgattgatgatcttactgac
agacttaagccactcaattcgtatgaaaaaaaggttaagagggaaaaagagcgtattatg
aatacagactacgattacgaaaataatatatacaattataaaacctggagacgtggagtg
gttcataaagaaggcagcctcaagctggaacatgatgggtgtgatgacatgatatcagta
acatacaacttccgtaatgaaatatacggtgaggtaaaaaatggtgccagtttcaatatt
accactgtttataaagataaatttccaaactttagcgctgatgtccgttctgccgaggat
tcagatgaactagccaaatggaaaggcattattcctggtataaaatacgttgtggatgta
gcgttagacccagaaattcttgattcaagggaaggcaaacttgtcgtattgcttacggaa
aatttgacaccggttggatatgtagcaaaagacgttatcggatttggggatttatatggt
ttttgggatcgagagataaattaa
>scal00221 scal00221 conserved hypothetical regulator protein 272805:273074 forward
atgccggaaatgaacggatttgatgtatgcaatacggtaaagaatattcttggaataaag
gatgtttacatcttaatgcttaccgcaaaggaacaagaagagtttgacaaacagatgggt
aaggatgttggtgttaattattattggcatatctacttgactccagtaagaagcgtctgc
atagtattagattctccgattggtggaacaggctatggagggtcgcctgcgctcagaaag
agcctccatgatcgagctgaaacttcgtaa
>scal00222c scal00222c expressed spermidine synthase (putrescine aminopropyltransferase) 273239:274180 reverse
ctgaaaaaagacattccttcacgatggatttacgattacttcagtccgtatgaagtccac
aaacacgctctaaagcagacactatatcatgggcattcagaatatcaggagattgtgatt
gcagaaactgagtgttttggtagatgtttgatacttgacaatgaattccaatcagctgag
cgggatgagtttatctatcacgaagccatggtacagccggccatgattttacatcctgat
ccaaaaaaagtagccatcattggtggtggtgagggtgccgcgatacgtgaggttctcagc
cacaagacggttgagatggcagtgatggtggatctagatgaaaaagtggtagattgcgcg
aaaaaatacctgccaagctttcatgacggtagcttttccgatcaaagagccacactcctg
tttgaagatggccggaagttcctgcaggaaaccgatgttacatttgacgtaataattatt
gatattacatgtcctctggaagcaggtccagcttacaagctgtttaccagagaattctat
gatcttgtgagacgaaaacttacaccgcatggattactatcggttcaagcaagtacagtt
tcccatacagctctaaacacatattccgtcattagcagaactctcaatgaggtatttact
aatgtattcccttctgtggcgcatattcctttttttgccatgctctggggattctgtctg
gcaacaaacgatgtggatcctgctcagataagcagagaagaaatagatcgtaggatttct
gaaagggtcacgagagaattgaggtactatgacggtattacccaccaagccctctttaac
gttccgaaatatgtaaggatggccttggaaaaacagacgcacgtcaatctggataataac
cctcttatggaacaatttccaggtttgtctgagaagggctaa
>scal00223c scal00223c S-adenosylmethionine decarboxylase 274196:274585 reverse
atggaagcatacggacgacatcttttacttgagatgtgggattgtaacaggtatatcctt
aatgatcctgaaaaaatcacacaaattatgtgcgatgccgcgactgatgccggcgcgact
gtagttaaatcaatatatcacgagtttaatcctccgggaataactgctgtagccatttta
tcagagtcacacatttcagtgcatacatggcctatagaaggttatgtggcagttgacgtg
tttacttgtggaacagtagctgatcctcagctggctattaaaagtttactggagggtttt
gaacccaaagagcatacttcagtggagattaagagaggttctccatttattaaagagaca
atgctgtctaaagtctattctgtaacatag
>scal00224c scal00224c unknown protein 274796:275569 reverse
gtgcacaaaacaaaaatgaaggatagcaggttgtctattaagaatatagcagtgaaatta
ggcaggggggcgaaggacgtctccgaagagatcagagaaaaattacctgcttatattgag
attttgaaaatacttgccaggctaggcaaaaatatatcacttgatgtcgacaatgggatt
ctgaagatcagggaaggctttgtcaacgattacctgagtgaagtatccattgaagataaa
ggcttgcggtcgataagtgtatcctgtgcagatggaaatgcttctttctcactggaatta
aagaaattcctttttgatggagtaatagaggtaccgtttacggttgaacactttattttc
aataaggacaaaagaagtgttacctttaaatttggtgaaaaaaaaatagacaaagtaaac
aattattattcaaagattattttctggtttagcttatcggtaatcagcatattctatgat
aaaggagatagtttgaaaaacagttttttcagtcaggattcacttaaggttaatcctgac
ggtacacacactatagaccttaataagattccggagttaagagaattgtttaaaaaaaat
gtggtgaatatcagatactgggacctgattgcaatggataagctgtcatttgaaaaaggg
ctgataacactaaggctttcacgtaaactgaccaacattgtaagaactgccatcgggatt
attgaagtgctgccgaaaggccggtttatcaggccattattgaacagattttaa
>scal00225c scal00225c glycinamide ribonucleotide synthetase 275733:277022 reverse
atgaaggtgttggtaattggaagtggtggaagggagcatagtcttgtctggaagatagca
cagtctccactggtaagtaagatattttgtgcgcccgggaatcccggtatttcagaactt
gccgaatgtattaatataaccgcagatcaaatagaacttctttgtaaatttgctgttaaa
aagaatatagaccttacggttgtggggcctgaagcccctttagtagatgggattgtagat
gttttcagtaaatacgaattgaaggtttttgggcctgataagaaagcggcaattttagaa
gatagtaaggttttttcaaaacttcttttgaaaaagcatggcataccaactgcggacttc
aggtgtttcgataattataaacatgccaggcagtacgtttcatcgaaagaggcgccaata
gtagtaaaggcagatggattgagtaagggcaaaggagtgtttgtctgtaaaactaatgaa
gaagcgctacaggcagtagactatatcatgaaggatagagtgtttggtaatgcgggaaat
caggtagtgatagaagagtgcctgacaggcgaggagatttctctgctggcatttactgat
gggagaaatattgttgccatggagagctctcaggaccataagactgtttttgacggagat
aaaggtccaaatacgggaggtatgggtgcgtactcgcctgttccaattatgacgagtgaa
ttgtatctccgggtagagaaagagatacttgtgccaaccgttcatgctatgaatagagaa
ggaaggccttataaaggtgttatttacattggtctgatgataacgtcttccgggcctatg
gtattagaatttaacgtgcgttttggagacccggaggcccaggtaatactttctcgaatg
aaaagcgatattgttccaataatgctggctacaatttcaggagagttggacaaggtagat
ttggaatggtatccacaggcatctgtttgtgttgtaatggcttcgggtggctatcccgga
attttcgataatggaaaagaaattagcgggttggatttattgaagaatcaagacggtata
tctgtctttcatgccggtacaaaatcagcagacgggaagatcgtaacaaatggaggacgt
gtattaaacgttgttgcatgtggtgaagatatagaagacgcacagaaacaggtatatgaa
gcggtgagtaagatatcatttgacggtgcgcattatcgcagggacattgcgagtaaggct
ataaccaacccacctatgtctaccatgtaa
>scal00226 scal00226 >emb|CAJ72718.1| hypothetical protein [Candidatus Kuenenia stuttgartiensis] 277347:278417 forward
gtgctttggcacaaagccaatattgacgatataaacgacatattaatgagtgctaaaaag
attttacttacgattggaattgctttttctatattcctaattactctcccactagtaagt
tacaagtttcttaaaactgcagtaaaatctgctgcttttaatcacttagtcaccgtcaga
gggttgttaaaacatcagatagaaaattatttccaggagaggtttggcgacataaatgtc
ctctctagaaatcccgtaatcggacaagcgttttccaggctatcaaaggcgtttcactct
tcaggactggaaggcgaccaatatattaagatatctgaactttatcaacctttgatggaa
tattatttaactgactatggttatgttaacttgtattttattgataatgatggcaatgta
atgtattccgcaattagagaggagtttactggaactaatctacttaccggcagatataaa
caatttagtatcggtcaggtctacgccagcggcttagacggagtagcatttgaggattat
acctggcaggaagagttggctgagtttacctcttacttttcagcgcccgtatatgacgga
caaatgctactgggcgtattggtcatcgaaatcccgttctctcatttggatgctattatg
accaaaagagaaggcttgggaaagacgggagaaatgtaccttgtaggtgacgatagctat
atgaggtcaaattccaggtttgctgaagaacctaccatacttcagaaagaagtagataca
attgctacaagagaagcattagacggaatcataggacaaaaaataataaaagattatcgg
agagttccggtattaagtgcgtatacaccgttagatcttaaatttgtcaattgggcgtta
ctggttgagattgacgaagaagaggcattcgaagcggttaatactgtagagaaaagagtg
acaatactcggatccctaatcgcaagcataaccttcctgttcatttatctagtaaacaga
agaaagaaaatagttatggttgcagaatctttagaagaaaccaaaacctga
>scal00227c scal00227c >emb|CAJ74135.1| similar to VacJ lipoprotein [Candidatus Kuenenia stuttgartiensis] 278418:279236 reverse
atgagcaaactagttctattgatgtgtttttttgttttaacaatgtacacgtttaatatc
tctttatttgcagaagattctactgcatcaagggaacaacctgttgtaagcgagagtggt
gacaagaacccggttatagatactagtgatattgatgagtatgcgggcgagaatgtcgat
tatgtagatatttcaatggatgcaacatcagttaaagattcattcccgcattataataga
gcggtgtttacctttaacgataaattattcttttactttttcaatcctttatcaaaaggc
tacaaaactgttgtacctgaagtggctcgaatcggtgtcaggaatttctttacaaatgtg
agaatgcccggtcgttttttcaactgcctctttcagggtaaatttaagggtgccggtacg
gaatttacgcgtcttcttattaattccaccattggtggagctggatttactgacccggca
aagaaatactttcatctggagatgcaggatgaagactttggacagactttaggaagtcat
aatgttggcgcaggatcacatcttgaactacctttcatcggcccatccaacgtacgcgat
gcatttggacttattatagatacggcacttgatccggtaacacttctgatgtttttaagc
ccatatgcagctccatcgactagggcttatattaccatcaatgatttttccattgataaa
gcagatacgtataagggcctggtagaggatgctatagacccttatatagcggttcaggat
gcatatgcacaaaatcgggtaaagaagataaaagagtaa
>scal00228c scal00228c >ref|ZP_01673039.1| transport protein, putative [Candidatus Desulfococcus oleovorans Hxd3] gb|EAX55686.1| transport protein, putative [Candidatus Desulfococcus oleovorans Hxd3] 279638:282157 reverse
atgttgttgggagtgtttacgtatctagggtttcaagcaaggggtttcaggcttgatgcc
tctgcagattctttgatactcgaaaatgatcaagattataagtatttcagtgaaataaac
aaaaaatacggtaccgctagatacctgttaatgacctacaagcccaaaggggatcttctt
tcccatgaaacgcttatgcaccttagctcattgcgggatggtttaagggagataaagcgt
gttagttctgtttttacaatcctcgatgttccgcttctcagaaatccgcctgtgcccatc
aatgagttgatggaaaatatcaagaaccttgagaaccccgttgttgatttgcaacttgcc
cggactgagttaagtacaagcccgatttatcaggagctgctgatcagtcaggatatgaag
atgactgcgcttatcatcaaccttgctgacgataaggagtttgaaagaatcatttccagg
aagagtgagctgatgcagaaaaagaccaacaaggccatcacccctcttgaacgttccgaa
cttgaacaacttaaacttgagtatagagagtgtaaaattcgtttggataaggaaaaacac
ggtgatatagctgctgttcgtagagtaatggatggctataggcaggatgctgagttgttt
ctcggtggagtatcgatgattaccgacgatatgatcacgttcatcaaaaatgatattaaa
attttcggaattggtatactcatctttttggttatagcgcttggtgtaattttcaaaaaa
atccgctgggtgctcttaccaatactctgttgtgttttgtctgtcattgcaatgataggt
ttgctcggattatttggatgggaggttacggtaatatcctcaaattttatctctctacag
cttattatcaccatggcgttgacgattcatctgattgtaaggtacagagaactgctggtg
gaacatcctgaatggtctgagcaagagcttgttcaggagacggtgctttcaaaatttact
ccttgtctctatacaaccttaacgacaatcgccggtttcggctctttgctgatttctggt
attttgcctgttattacctttggctggatgatgagtcttgggcttattgtatctcttgtc
gttacgttcttgctatttcccgcaatactttttctgcttccggcaggcaagttaagggtg
cacaaagaatttggtggagcactcacccgcatcctggcaagtgtgactcaggattaccct
aaaacaatatttatttcaaccggtatactgattgttatcatagttgtcggcatatcaagg
attactgtggaaaacagctttatcgattattttcgaaagtcaacagaaatataccaggga
atgaagattatcgatcaggatatgggaggaacaacacctcttgatattcttgtgaatttt
caggagactgaagatacggtgacagagcctacggttactgatcaggatgtgggtatcaca
acacctcttgatatcgttgtgaatccccagaagataaaggatatccaattatctaatgaa
gataccattatggagtctgatgacgattttagcgcgtttgatgatttcgatgagtttgat
gaggtagatatttcagacaaatattggttcactgccgataaaatggccataattatgaag
gttcacgactatcttgatagcttacctgaaataggtaaggttttatctctcgggacgatg
ttgaagcttgctgaggaatttactgatggaaagcctcttgataatttccagcttgccctc
ctttatactcagttgcctgatgaatttaaagatatggtgcttagtccatatgtttcgatt
ccggataatcaggctcgtctgacagtacggataaaagattctttaacaggattaaaacga
gatagtttactcaaaaagatacgatctgatctggagaacaaacttgatttgaaaaaggtt
aacgttcatctggccggtatcatgattctttataacaatatgctccaaagccttttcagc
tctcagatattaactatagggtttgttgtgcttgcgttaatggtaatgtttacggtgtta
tttcgttcaataaagatagccttgattgcgattatacctaatgtaatttctgctcttgct
gttcttggtgtgatggggcttgcaggcgttccacttgatatgatgacgataactattgct
gcaataagtattggcattgcagttgatgataccattcattatatccacagatttaaggaa
gagtatgggattgatcgaaattatattaattcaatgcatcgctgccatggaagtatagga
aatgcgatgtactatacttctcttacaattgttgcaggcttttctatcctggttttttca
aattttatccccacgatacttttcggccttcttaccagccttgcgatgattattgcgata
atcaccgcattaacactgcttccgcgattgataattgcactaaaaccattcgggaaataa
>scal00229c scal00229c putative solvent tolerance protein 282273:282878 reverse
atgaaaatgatttcttattttttgttgttttttctcttgttgtctcaagttgtcgttgca
ggtgatgaaactaaagccgaaaaaactttaaagttgtctgttggtaaagtgtttacggta
atgttagatgaagagatgacaatggatcagaagaaaagcaaagtcgttgagattaccaat
accatttttggttatccattaatggctaaattgtctgtaggtaaagaatactggtctgaa
ttcaacgctaaacagaggaccgagtttacaaacctctttactgagctgtttgagcgtttc
tatgttgataaattagatcttttcagcaatgaggaagttgtttttcagcctgcgactgta
gtgcaaaaaaataaagttcagataccgacaattttgttgtcaaagggtaagaagtattca
atattatataaaatgttcaattctaatgacgggtggaagatttacgatattacaattgaa
ggtgtcagtctgatccatacatatcggtctcagtacaaccatatcctcaaaagcggcaag
attgaagatttgctggtaaaaatgagagagaaaaataaagaaaataaagaaaataaagaa
ttataa
>scal00230c scal00230c No hits found 283173:283841 reverse
atggaaggtaaagattattatgaagacgatgattgggatgaggaagactgggaaaggttc
ttgcaaaaagctgatgttcgtaccgcaaaataccttgagttgttcgaaacgttacataat
catccgaactgtgataaacttatagctaaagagatgggttgggatcacaaatatgaagat
tgcaactatcaagataagtcgtgtggcaattgcggaaaaagagacgaatgccatatatat
aaagtgaatcaggtatttgataatgctgttgaatacgacgaaacaacagaaagtgatgtt
aaaaaaattattgcatataaaaaaagttataacctttatcttaaactgagtaagtgtttt
aaaagccgtaaaggagtggatgtagatgaagatgtattggaagctatttctgcctcttct
atgatccctgcaaaaatagcgggagggcatggtatgggatacgaaaaagatacgctctgt
ggaaacatagcaaattgcaaacgttcattaaagaatgccaggaaatgtgtctatttgctt
gaaatagtaagggcaaaatcaacatgtcctgatcgtgacattaacatactgataagtgaa
gcaataaaggttgaacgtgaagtgctaaaatggattgaatatctgcgttcaagaatatgg
tggcgttaa
>scal00231c scal00231c >emb|CAJ74525.1| conserved hypothetical protein [Candidatus Kuenenia stuttgartiensis] 283844:284935 reverse
ttgagttctacgacgaataatgtaaatggcagtgtatgttccaaagaaagattgtctttc
gacgacggcgtaaacctcatcggatcacatgatttgatagggttgggaacagccgcagac
agattatgccgggaacttcacccagagcaatacaggacattcgtagtagaccgtaatata
aattatacaaacgtatgtacttccggttgtacgttttgtgctttttataaggatactgat
caccgggatggttacgtactgtctaaagatgaaatcttcaagaagattgaagaggcaata
tccctcggcggtacacaaatattaatgcaaggggggttgcatccggatttaaaaatagat
tattatgttgatcttttaagatcaattaaagagaggtttgatatccatattcactctttc
tcccctccggaaataattcatttctcggcgctgaataacctgtcaacaaaagaagtcctg
gccttactaaagagtgcaggacttgatactatacccggtggtggcgctgaaatacttact
gacaggtgcagggggatactgagcccgcataaatgttctgcgagtgaatggttacaggtg
atgagagaagcgcacatgtcaggaataaaaagtacggtcactatgatgttcggacacgtt
gaaactctggaggagagagttgtgcatcttgaaaagatcaggcagttacaggatgagaca
ggagggtttactgcatttattccgtggacattccaacctaagaatactgccttgttcctg
tctacggagaagtcgacaggctttaaaattggtggatttgattatctacggacacttgct
gtctcccgcttgtttctggacaatattccgaatatccaggcatcatgggtaacgcagggt
tcgaagatcgctcaacttgcattaaagtttggggctaatgatctgggaagtacaatgatt
gaagagaatgttgtgagagccgccggggtggattttcgtatggataaagaggaaatgata
gcattaatagaagagttgggatttgaggcgatgcagagggattgttattacaacatccta
agcgggaagtga
>scal00232c scal00232c >emb|CAJ74526.1| conserved hypothetical protein [Candidatus Kuenenia stuttgartiensis] 284916:285677 reverse
atgaatgcaaaaccattcatatatggctttgagaagagggcggatgagatagatattgtg
tatggcgttccatcggtattgcctgaaatgcttgacaatgataacttggatctggtcgta
atgccatctgcaggctatttcagaagtaccggttacgaaattattcctggtagtgctatc
gcttcaaatggtttggtagagagcgtgaagctattcattaaagcgccttcgattgaaaag
attggaactgttgctctggacaaagattctttaacgtcatgtgttcttacaaaaattatt
ctctggaaaaagtattctttgaagcctgaatatattgtgcttgacgataagcgtaagatt
tatagcgaatacgcagatgcctttctcgtcattggagatgatgcaatgaatgtccgggaa
gaggggtttatcgtactggatttagggcaggaatggtatgagttgacagggttgcctttt
gtttacgcagtctgggtaacaaaagctgactcaaaaatatcggggcttagcaaactatta
attgatgcaagagagtatgggctgaagtttgtagacataatagcggatgcagaagcggct
agacttggaatggaaaaagaacgttgcctctggtacctcaatgagtcgattaaatataat
ctgggtgagcaggaaattcaaggtcttcggtcttattacgactatgctgtggagatggga
gaagtcaaggaggagataaagcttgagttctacgacgaataa
>scal00233c scal00233c unknown protein 286119:286703 reverse
atgggtttagttgtaacattacaaattacggaaacaaatgaaaacaaaatgcttatggct
cgttccaggttccccaaagcaatgggggggatgatgctgggtttaagcttagttttcttt
attatgtacagggctgcttcaatatacatatggcttcttttctattcgagtgcgttttta
gataaaggccttttctttgctattatttctacgcttatacttttcccaattcttggcttc
tttttgctcttttatgataagaagatagtagtggacagagaattagaggaaatttgtata
cgattcaaattcttcttccctatctggaggaagagaatcaaattcgcgaaaatagacgaa
atcatagtggaaaatgtatgtaacagtaagactgttgccatgcagagagaagcggcgaga
ggtacgggtaaaggcattcgagcaggatactggctcatgagtttaaaaggtaaggaactg
ggcaaattatactttgatagaaatcctaaaaaagaggtgattctctcatacgcagaaaac
atttcccgtttaacctcaaaaaaggtcgttttgattgagaattaa
>scal00234c scal00234c No hits found 286986:287432 reverse
tacttttttgcggtcattgatatttcattagatatatcaagactgtttactgttacgcta
agtgaatgttgtacaacatcttctatctgttctgataatacggagtttaaaatcagtatg
ggtatgtttatgttgttcttccttagctctataccctccctagaaaaagccactccaagc
atgtctgtaccactttgttccagagtctggccgaccttaacagcaccgtgtccatatgca
tcggccttgacaatggcaaggatttttgttccagatcctaccaggcccttaatggctttt
agattgtgctcgattgcattgagatctacttctatccacgtaatctcactcatttgtaaa
gtgccttatactattacaccaataaaacattcttttgttagaaagttttttgggcctaat
aaaaagttaaaagtacctgaattttaa
>scal00235 scal00235 Alanine racemase 287080:288213 forward
atgagtgagattacgtggatagaagtagatctcaatgcaatcgagcacaatctaaaagcc
attaagggcctggtaggatctggaacaaaaatccttgccattgtcaaggccgatgcatat
ggacacggtgctgttaaggtcggccagactctggaacaaagtggtacagacatgcttgga
gtggctttttctagggagggtatagagctaaggaagaacaacataaacatacccatactg
attttaaactccgtattatcagaacagatagaagatgttgtacaacattcacttagcgta
acagtaaacagtcttgatatatctaatgaaatatcaatgaccgcaaaaaagtatcatcgc
aatatcaggattcatgttgagatcgataccggcatgggggggacaggtgtttgtccggac
aaagctctaccttttataaaagcgctattgttaattgaaaatttagaaattgaaggagtg
tttacccatttcaattcatctgaagaagaggataaatcttttacctatgaacaaaacaga
aaatttaaagaagtcatcaaacagcttgaaaatgaaaagatcagtatccctttaatacat
gccgctaatagtgctgcaatattagacatacctgattcctattttaatatggtaagaccc
gggttaatactttatggaatattcccctcgaactatgtactaagaaatattgaattaaaa
caagctatgagcttcaaggcaagaataatcaaccttaagcgactcgacccgggaagcgtg
attggttacggcagaacatttgagatactgcagcaaacaaccgtggcgacaatacctgtt
ggctacaaggatggttttagcagatgtttttcaagcctgggtaaggtacttgttcatgga
aagcgcgtcccaattataggtcgggtatgcatggacaggtgcttcatagatgtaaccagt
cttccggatgtggaaataggaagcgaagttatattgcttggaaaccaaggtaacgaaaca
atttcgattgaatcggcagcggaattaataggaactattccgtatgaagttgtatgcaat
gtaggaacaaaaactccacgaaagatgtataaaccaataaagaaaaagttataa
>scal00236 scal00236 >emb|CAJ71460.1| similar to DNA primase [Candidatus Kuenenia stuttgartiensis] 288655:290478 forward
atggcatcttttattccgccagaaaaaatatctgaggtccaaaggtctataaacatagta
gatatagtttctgattatgttgcacttaagcaaactggaaaaaatttgctaggactgtgc
ccttttcatcaggagaaaactccatcttttaccgttaatgaagaaaaacagatatataag
tgttttggatgcggagatggtgggactgtctttaactttctgatgaagcaagagtctttg
acttttccggaagcaattaacgtacttgcagaaaaagcgaatatcaggattgatgtattt
gataaaaaggaagaacatcagggaacaaacattttatttaaggttaatgagcaagcaaca
cgttttttcgttgatatgttattgaaaacgcaggaaggtaaacggccaagagattacgtc
tcaagcagatcaataaatgataattcaattaagaaatttagacttggattcgctcctaac
cgttgggatgcaatagtaaacaaatcaaaagaatggggtgcggatacaccgttacttgaa
agggctggtctaattataagaaaacaggataagtgttatgaccgttttcgtaacagattg
ctgtttcccatctttgattctcaaaacagacctgtaggttttggggcaagagcattagac
aactcattaccaaaataccttaactctccggaaacaccaatctttagtaaaagcaagaca
ctttacggtattaactgggcgaaagagtctatgaaaaaaaaccggaaggttttgatcatg
gagggctatactgacgtaataatagctcatcagaatggtatagattggtcaattgcagta
cttggcacagcattaacacgggaacatgtaaggatgttaaagcgttattgcgataaagcc
attcttgtctttgatgctgatactgcagggcagaaatcttctgaaagaaatttggatatc
tttatagaagaagattttgatgtaaatattgttcttttacctaaagattatgacccatat
gattttatcattaagaagggtaaacagcggtttctggaacaggtggaaaaagcgtacgat
tttttcagcttcaaagtaaaactttcggagagaaagtgggacatgtcttccgtttcagga
aggacttctgcaatagacgatattctgtcaacggctatgaaaattcctgatattttaaag
cgtgatttgaccataaagagagtagcagaagagatgtctatagatgaacaactcttacga
aaccatttggcaaagtttagcagtttaaaaaagaggcaaactgaggtaaaacgacctcgt
gatcaaataaccggcaatttaaacaacgttaaatctgctgattataaagtagaaatgact
atccttggattaatgatcaacagaaatgatctaataaagaaagtggagacagatataggc
tttgatagtttcaggaataacgaaatactgagtattgcgaaaagaatatctgaaatatat
tctcaaaaagggcaggttatactgagcgatatcttcccaatgttagattcatctgaaatg
agtagcaatatggttgatacaatctcagaacaggaatccatgggaaaaagccttatggtt
ggtcgagaagatgcaggtgaaaaaatgcttaaagcgtgtattctgcatatcaagaaaaag
aaaaacagtaagagcatggagcaagccaaaaagaaaatgtcagacttatacagatcaaaa
ggaagtgagcaagaagttaaccaaatacttgctggggttcacaaaaagagtatgactatt
cattctttaaaaaaatctggataa
>scal00237 scal00237 >emb|CAJ71462.1| strongly similar to transcription initiation factor sigma RpoD [Candidatus Kuenenia stuttgartiensis] 290518:292194 forward
atggacaaaacgagtcaaaaaattaaagcacttgtagcaaagggtaaagaaaaaggattt
gtaacttacgaagagttaaataagatcctgccggatgacacattggctcagcctggaaag
attgatgaaacattgataatgctggatgagttgggtatagatcttatcgaagaatctgaa
atcgaggcacgtgatgcggcggatacagatgaagatgacgacgatgatgatgatgacgaa
tcaaaggataatgcaaaagcaaaaataggtgccgcatcaggtgcttccgaaaaaattgac
gaccctataaggatgtatttaacacaaatgggggtaatacctctattgtcacgggaagaa
gagatagcattagccaaaaaaatagaagtgacgagaaaaaactttcatagaaaagtactt
aaatctgatttttcacaggagatttgtttaaagatactggaagacatcactaatggagat
cttccttttgatcgtactttagcaattaatattgaatttgataatcaaaaagaaaaactt
cttaaacaattcccggtacacgcaaaagtactaagaacactcttaaagaaaaacagagag
gattatgggcaattaaaacttaaaagaacatctgcaaaagacaggtacaggattcttaaa
aatgtgagaaaccgccagagaaaaggttctgaaattattgaagaactttgcattcgtact
aaaaagctacagccaataatgaagcggttgcaggaaatttcttctggaatgagtagtgta
aagaaacagattttattatatgaaaaacgggacaagaagaaggataaattgaggaccttg
aaatccgagctgaatgaatatgaggatttggtgcttgaaacacctgagcggttatgccag
cgagttgagtcctttgaaaatgtttttaaagaacatgaaattgcaaagagaaaactttca
agtgcaaatttaagattggtagtaagcattgcgaaaaaatacagaaatcgtggtctaagc
ttcctggatctcatacaggaaggaaatactggattaatgagagcagttgataagtatgaa
tatagaagaggttacaaattcagcacttatgctacctggtggataagacaggcaataact
cgctcgattgccgatcaagcgagaacgatccggatacctgtgcatatgatcgagacaatg
agcaaaataagaaatgtctcaaaaaaattgttacaagagaacggcagagaacctagcatt
gaagagatggctaaggaaataaagatttctgtgtctgaggcaagaagggtgttgaaaatt
tcaagacatcaaatttctcttgataggacagtgggagaaagtgctgatagcgcttttggt
gattttatagaagatgataaagcggaatctcctgtttttgctgctgcacaggaaatgctt
aaagaaaagatagaaagtgtactggaaacacttacctaccgtgaaagggaaataattaag
cttcgctatggcattggagatggttatacatatacacttgaagaagttggtaaaagattt
atggtaacccgcgaaagagtaaggcaaattgaagcaaaggcagtgagaaaattgcagcac
cctattagaagtagaaagctggaaggatttttagatagtgtcggagaaggtaagtga
>scal00238 scal00238 >emb|CAJ71463.1| hypothetical protein [Candidatus Kuenenia stuttgartiensis] 292226:292939 forward
atgattgataaaattgatgtactaaaaagagtacagtcgctaaaaaacaagataaatgag
ctagaagcatctcaagaacgcagaaaacaagatgttcaaaaaaagaaagttcagatagaa
aaagaaaaaactcttgcagaaaaaaaacacgaagagaaaatagcagtacagaaggaaatt
gacagaaaagagctggatctaaagactaatgaaggggaaatagctaagtataacgttcag
ttgaattctatcaaaacaaataaagagtattctgctttgatttcagaaataggcagtaag
aaagcagatatgtcgatattggaggatgagattctggacacgatgtcgagattggaaatg
gctaatcaaggatatgtaaaagccacagaagatttgaggaatgaagaggagagtctgaaa
gatctcataagcagtgtagacgcagagacaaaagaggctgatattgagattgaaaagata
aagaatgaacaaaagaaatatatagacttattagatgaacacactttaaagaattataac
cggttatctaatataataggtggaaaagccatagtccccgtaattggcaatgtctgcggt
ggctgttctatgaatatcactacacaaacattaaacgagctcatgggtggtaaagatttg
gttttctgccgaagctgtagtcgaatactctatcttgaagaaaatggcgattga
>scal00239 scal00239 expressed putative PpiC-type peptidyl-prolyl cis-trans isomerase 293686:294609 forward
atgaaaaacatagcgtttatatttggtgcagtactcgttacgcttggcatgattagtagc
agtgtaacttttggttcggacgtaaagttagatagtaaggtggtagcagtcgtaaatgga
gaagagataagccgtgatacacttgctaacatacttataaatataaacggagcagaaggt
cttgagcggataataagaagaacacttgtaaaacaggaagcgaagaaacgtaaccttaca
attacagaagaagaaattgcggagagagttgatttacatattaatgcccaaatcgaacaa
caaatgaaacaaggcggactgaaggacgagcaagaccttaagcgtgaactcgaaaaagca
gatatgacattggagcagtatagaaagaatatagctaagatgtttaaacttacgaatggt
caaatagaagcagaattattagcagagaaaattataaaggaaacagtaaaaattacagac
gaagagttacatgaagcttttgaagaacaactcggagaaaaaatccttgccagacagata
gtatttcgcactatcagggacgcagaaagaaacttgggaagacttaaatccggcgctgat
ttcgaggcactggcgaagaaggaatctattgatagaaattccgcttcacgcgggggtaga
atgcgtccgtttggacctgaaggtcttatgggaaaagcagtagagaacttgaaaaatgga
gaaatcagcgatataataaaaaccgatagtggctaccatatcattaagctcgagaagcgg
atacctagaagcactaaaaagtttagtgaggtaaaaggagatctcgtagagtttctcact
gtacaaaaagtacaaaccaggttgaatccatggcttcttaaccttgcagaaagtgcagac
attaaaaggaatttacctgattaa
>scal00240 scal00240 >emb|CAJ72637.1| strongly similar to 3-deoxy-manno-octulosonate cytidylyltransferase [Candidatus Kuenenia stuttgartiensis] 295377:296177 forward
atgccaaagacagttgccattattcctgcaagatatgcatctaccagacttccaggtaaa
ttaattaaaagcgaagccaaggaacatacaggtaagtaccttatagaacatgtatatagg
aaagtaatggaggctaagaatgttcatgagatcattatcgctacagatgatgaacgtata
gccgaagtggtaaaaaattttggcgggtgtgttaagatgacgtctatgaaccacacatct
ggaacagacagagccgcagaaatagcatccagcctggatgccgattttgtagtgaatatc
cagggagatgaaccagacataaaaggaagtatgatagacgatttgattgatgctatgtat
gccgaacaggaagcggtagtctgtacatttgcaaataagatagggacagtagaagaattc
atcgaccctaatgcggtaaaagtcgttgtagacaaaaatagttatgcaatgtatttttcc
agagcatcaattccgtttatcagggatgggaatattcatgcaaacttttccacggcaaaa
aaaatattagatgaggataataccggtaagaatacatcatttcattttttgaaacatctt
ggtatatatatataccgaaaggatttcttactctcattttccagcttaccagtaccaaaa
gtagaagagttagaaaagctggagcaacttagagttctttcaaatggatacaaaattaaa
gtagttgtcacgtcctgcacctgtgaaggcgtagacacgtcagaagattttgaacgattc
ttggagaaatatcgtatatga
>scal00241 scal00241 >emb|CAJ72636.1| strongly similar to CTP synthase (UTP-ammonia ligase) [Candidatus Kuenenia stuttgartiensis] 296174:297784 forward
atgacaaagcatatatttgttacaggtggtgttgtttcttctctcggaaaaggtttaaat
gccgcgtcgattggcatgcttttagagagtcatggctacaaaataagcttacagaaattt
gacccttacgtcaatgtagaccctggcactatggggccttttgagcatggagagatttac
gttactgaagacggtgctgaaacagatcttgatttgggccattatgaaagatttacaaat
gccgttacgaatagggattgcaattgtactaccggctcaatttattactcagtgataaca
aaggaacgtcagggaaaatatctgggaaaaaccatacaggtaataccgcacataacaaat
gagataaaagattgtatacgcaagttggccactgctgacactgacatagtaatctctgag
ataggcggtattgtaggagatattgagagtcaaccgtttgtagaagcaattagacaattt
ggtcgtgaaataggcagagaaaatgttctgtatatacatctaacactgataccttatctc
agggcggcagatgagataaagacaaaaccaacacagcatagtgttggtatgttaaggcaa
gctggaattgagccagacattctaatatgtcgaacggaaaaagcgatatcagatgaaata
aaagagaaaatttctcttttctgtaacgtagataaagaatcaatcatcgaggaacaagat
gtaaaaccatatatctatgaaattcctttactactagttagagaagggctcgataaaata
atcttaaaaaagcttcatctacaatcaaacggaggcaaccttgacaaatggctcaatatg
ctggaaatacttaaaagtacaaagactacaattgaaattgctctcgtcggtaaatatatc
gaacaccaatctgcttacgaatctatttacgaggcattaacacacggaggtgtcagcaac
gcagcaagggtaaaagtgagaaggattgaatccggggacattgagaaggacggtgcggaa
aagcaccttcaaggatgtagtggaatattaatacctggaggatttggagagagaggaata
gagggaaaagtagaagcgataaaatatgcaagagaaaagaagatcccatatcttgggtta
tgtttaggaatgcattgtgccgttatagagttcgcacgcaacgtatgtaacttgaaagag
gcaaacagcacagagtttgacgctaacacaccagaaccggttatatggctattagaagaa
cagaaaaatattgataaaatgggtggtaccatgagattgggcgcgcaaccgtgcaaactt
gaaccagatactattgcccgtaaatgttatggtcaggaaattatttcagaaaggcacaga
cataggtacgaatttaacaataaatatagagatatttttgcaacagaaggaatgatttgc
agtggcctgacgatagataatgaattggtagagataatagaactgagagaccatccatgg
tttgtcgcagtacaatttcaccctgagtttaaatctaaaccaacaagtccacatcctctc
tttagcgaattcattaaagcttcaatggagactggcaataatatttcgtaa
>scal00242c scal00242c >dbj|BAA30912.1| 139aa long hypothetical protein [Pyrococcus horikoshii OT3] 297202:297519 reverse
catttacgggcaatagtatctggttcaagtttgcacggttgcgcgcccaatctcatggta
ccacccattttatcaatatttttctgttcttctaatagccatataaccggttctggtgtg
ttagcgtcaaactctgtgctgtttgcctctttcaagttacatacgttgcgtgcgaactct
ataacggcacaatgcattcctaaacataacccaagatatgggatcttcttttctcttgca
tattttatcgcttctacttttccctctattcctctctctccaaatcctccaggtattaat
attccactacatccttga
>scal00243 scal00243 >ref|ZP_01674488.1| conserved hypothetical cytosolic protein [Candidatus Desulfococcus oleovorans Hxd3] gb|EAX54205.1| conserved hypothetical cytosolic protein [Candidatus Desulfococcus oleovorans Hxd3] 297808:298146 forward
atggatggtgaaggaaaattgaaacagtcaggttccgatttagataaagagcggaatgaa
acggaaaaatttacacaaaaaaaaatcttgaaaatccctgaagcaagtttttccctattt
gcatcaagccttgtcactcaggcattaattagtttaggagaagtggaaaacccttttctc
aaaacaaaagaacaaaatcttgatcaggcaaagtttatgattgacacattacagataatt
aaagacaagaccagtggaaaccttactgatgatgaaacaaagttactagaaactgctctc
tatgatttaagaattgggtatgttgaaaaaaccaagtaa
>scal00244c scal00244c hypothetical cog1943 protein 299168:299521 reverse
atgccaaattatcgaagattttatattccgaatactgtttatttcattactgttgttaca
aataatcgattacctgttttcaaagaggaagaaaatattaagattttattcaatacttta
aactccgttagaggtataaaaccgtttgacttaaccgcatactgtttattacatgaacat
cttcatttattattgaaaattagtgaagagagtaaacataacgtaacggatattatgcat
tcactgaagaggaactttacgatcaactacaaaaagagttataagataactcacgtgctt
aatctgtggcagaaaaggttttgggatcacataataagagatgaagacgattaa
>scal00245c scal00245c ribulose-bisphosphate carboxylase-like protein; rubisco-like protein 299637:301238 reverse
atgaaataccctgtatctgaaaacgaaagatttaccgtccaatatattattaccatcaat
gataagaggagcattgaagaacacgcttccgatattaccctcgaacaaacggtagaagta
ccggaggattgtataccggagaaacatttcgaaggcggtataatcggaattgttgaaaat
atccaacctaacggaaacataccaaaccaatatagtgtttcaataagctatcttactgat
atcacagagctcagtattccgcaattttttaacgttctctttggaaatatctctttaaaa
aacaatattaagatttcagatattacttttgcagagtcattcttttctgtttttaatggc
ccgaattatggaatcgatggcataaggaaactactcggagtatatggacgtgcccttgcg
tgctcagcgctcaaaccaatgggactttcgattaaagaattgtcaaagatggctggttta
cttgctaaaggcggtattgatttaattaaggatgatcatggaatttcaaaccagaaattc
cacccatttaaggaaagagtgagtagatgccaggaggctgtggagaaagtaaatgccggc
agagaacgaaaaactctctatttcccgatggtgtcgggtagatttgaagatattgaagaa
caggtacagcatgttctaagggagggcgtgagaggtattcttattgcccctatgcttgtc
ggcccggatacggtcagatacattgccggtaaatacaacttagtcataatggcccaccct
gcccttaccggtactcatttccatgattcaaatcacggcatagcaccttccgtttttctg
ggtactcttttccggatgttgggtgccgatatttctgttttccctcacgccggtggcagg
tttcattttaccgaagcggactgtcttgcaatcagcaactctcttcgcggtaccaatggt
gcctggaaaagctcttttccctgtcctgccgggggcattcatatgaaccgtatctctgga
attaatgagatgtatggtgtcgatactgtttatctggttggcgggtctctgatgcagcac
tctactgatatttcccattcaaccgaagtctttatggaaaagatcaaatccctgtataac
gaaaagctctgtacaccggaagagccaattacatcctcatgcgagataccatcagaaccg
gaacagattatacatcaaccaattatgagatgtgaagagtttaagtggtcaggacgtttt
gtcgaagagtataaaactgataatgattttgatttcagcggtattagccgtcaggaactt
atcggcaaatctggtgaaaaaacgtcatttgatctgagatattttgagattgaaccggaa
ggatattccagcctggaacaacacgtgcacgaacacgtgatcataggagtccgtggcaat
ggagttctaatcaaggaaaattcatctttcaatatctctgtccatgatattgcctacgtc
tcccctcttgagaaacatcagctgcgcaacaatgggaaagagccttttggttttttctgc
attgtcgatcataaacgtgacaaaccgattgtgatcaaataa
>scal00246 scal00246 expressed type III glutamate-ammonia ligase 302139:304235 forward
atggatgtaactaaaatatttgcgacgaatgtatttaatgatgatgtaatgaagaagtgg
ctgcctaaggatacctataaagcacttaggaaaaccattgataatgacttgcgtttaccg
ccggaggttgcggatgtagtggcaaatgctatgaaagattgggcaattgaaaagggggca
acacattatacccactggttccaaccgctgacggggagtacggcagaaaaacacgactca
tttatctcaccgacaccgcaaggtggagtagttatggagttttccggtaaacagcttgtt
aagggagagccagatgcatcaagttttccaagcggagggctcagggccacttttgaagca
cgtggatataccgcatgggattgtacctcgccagctttccttaaggaagatgcagccggg
gatgtaacgctttgtattccaaccgcattttgttcatatacaagtgaagcattagataag
aaaacaccgttacttcgtgcaatgtccgctgtgtcacaacaatcgcttcgtgttttacgt
gcgctggggaataaaacggttaagaaagttaccgcaaacattggtgctgagcaggagtat
tttcttgtagacaaaaaattctttgagcaaagattagatttaattgttgcagggagaacg
ctttttggtgcaccggcgccaaaagggcaggagatggaggatcactattttggacagatt
aaggatcgtgtagcagattttatgaaggatttggacaaagaattgtggaagctggggatt
gctgcgacaactaaacataatgaagttgcaccatcacaatttgagatggcaccaatcttt
acaactgcaaacattgcggctgaccataatcaactggtaatggagacattacagaaagtt
gctatcaggcgcggtctggtttgcctcttacatgagaaaccctatgcgagaattaatggt
tcagggaaacatacgaactggtcattgagtactgacgaaggtgagaatttacttgaaccg
gggagcacaccacatgcgaacgcgcagtttctcctgtttatctgcgcacttatcagtgct
gttgaccgccatgcagacattatacgaagatctgcggcaaattcaggtaatgatcatcgt
ctcggtgggcatgaagcacctcctgcaattatctctatttttatgggtgaagaattgaca
gaaattctggaagctattgcgcaggggaagaaagcaaagtcaaaagcgtttactactctt
aaggtgggcgttgataccttgccggcacttccaatggataatgcggacaggaaccgcaca
tcgccttttgcgtttacgggcaataaatttgagtttcgcatggttccctcatccggttca
atctcaagaccgtgtattgtcttgaatactattgtcgcagaagcactggatgaaatggca
accaggcttgagacggcaaaagatatccacaaagagacagcatctattataaaagatacg
ataaaagagcatgggagaattatcttcaatggcaacaactattcggatgactgggaaaaa
gaagcagagaggcgaggattgccaaatatcgattctaccgtgaaagcgttgaaaagcttt
cctgaaaaaaaatctgttggattgtttcaaaaatataaggtgctttcaaaagaagaatta
ggcgccagatatgaaatttatctcgggcaatatgcaaagcagattaatattgaagcaaac
gcggctcttgatatggttaagagtttatatattccggcaattattcattatacaaaagag
cttgctgaggggatagaaacgctggaagcaataggcgcaccagcgaatgtccagcgagat
ctgctttcaagaatttcaacacatttggaatccgcataccgtaataccggggaactggaa
tcagagagggagaatgcgctcaagattacggatagcttaaaatgttctcaggcttttcgt
gataaggtactggtaaagatgtctgatttacgtgaagatattgatattctggaaacattg
attcctcgcaaattgtggcctgtaccaacatatgctgatctattgtttaagttgtaa
>scal00247 scal00247 >ref|YP_799249.1| RlpA-like lipoprotein [Leptospira borgpetersenii serovar Hardjo-bovis L550] ref|YP_799562.1| RlpA-like lipoprotein [Leptospira borgpetersenii serovar Hardjo-bovis JB197] gb|ABJ80316.1| RlpA-like lipoprotein [Leptospira borgpetersenii serovar Hardjo-bovis L550] gb|ABJ74804.1| RlpA-like lipoprotein [Leptospira borgpetersenii serovar Hardjo-bovis JB197] 305927:306559 forward
atggacatatttcaaaacatgagaataaagaaattattagctctatgcattggcattatt
tgcataattggctgtggtagaatggacatcagagatactaataataaagaagttaacagc
agagaagctgacattaaagaacccagcgtgagagaagttaaaagggaagaagccaatatg
agagaagctatcatgaaggaagctgacaggaaagagaccatcatgaaaaaaattgacatg
aaagagcctgatatcagccctactaatctattagaggctcctattaaagaagaagccggc
aagacaaaaaataatgataaacaatctgttctttatgatgaagtaggcattgcctcattc
atttcagataaatacgatggcaaaatgactgcaagtggtgtcagatacgatagaaataaa
atgacagcggcacatccatcgttaccatttgatactaaaatattaattaccaatttaaga
aacgaaagaaaagctgaagtaattatcatagatcgttttaatcctacaacagacaggatt
ctcaatgtctcacatagtgctgctttagaattagatttagtagagagtgggatagcaaaa
gtaggcataaagataattgcaaatcctgattaa
>orf00430 orf00430 >ref|YP_002484056.1| hypothetical protein Cyan7425_3371 [Cyanothece sp. PCC 7425] gb|ACL45695.1| conserved hypothetical protein [Cyanothece sp. PCC 7425] 306670:306894 forward
atgactaaactattagaaaaagcatttaaacaagcttccaaactacctgaatcatctcag
gatgccattgctgcgattgttctggaagaattagaagatgagaagaaatgggaaatatct
ttttccaattcccaggtatttctttctaaactggcaacaaaagttcgtaaagagattgaa
gaagagaaaacgctcccatttgattctgcatccagaacaaaatga
>orf00433 orf00433 No hits found 307425:307733 reverse
atggaaatatcctcaactaaatgggatgtggttccggtattagatataagcgctggaggt
ttgagttttaattatacaaaaagtttaggtacctgttcactcttggattttaaaataggc
atttctatacttacacccgccataaattgtgttgcagaaataatacgaattgaagaaccg
agacatcattccatgtgtcgtatcgcaacaggatttacaaggattgataaacaagagaaa
gaaatgattaacgcaactgttaaaaaagtttggcgtagaaagatcaagcttctctgtcat
ttctattag
>scal00248c scal00248c >ref|YP_747591.1| hypothetical protein Neut_1378 [Nitrosomonas eutropha C91] gb|ABI59626.1| conserved hypothetical protein [Nitrosomonas eutropha C91] 307822:308277 reverse
atgatcaagttatcgagagttaaaaactctccaatgagcaaaaactgttatcaatttttc
ctgcttgttaacgttgtatttctttttgtggggtgtgcgtcgcaacgtccggttttatat
ccgaataatcaatttaatactgtaggaaaaaccgtctcaaagcaagatgttgatgaatgt
atgaagctagcttcttcgtatggaattaagacacaaccagtaaagaatatagcaggtaga
tcagcacttggcgcggctatgggagcagcagttggcagtgcaaccggtgcggttgctggt
agtgctggccgaggcgcggcaacaggggcggcaggaggagccactggcggttttatgtgg
ggtttgtttaacgcgaaaaaggtggatcctgtacaaaaaaactttgttgaagaatgtctc
cgcttaaaaggctacaaagtgattgggtggaagtaa
>scal00249c scal00249c hypothetical lipoprotein 308989:309759 reverse
gtgagtgttttggctgtagcctttgtaattggagtgtgtgaaaatgggtattcagcacaa
ccggtttatggctttaaatccgcagaggtcgaaatggagaccgtagacccgatgggtaat
gtgataacggagatcgtacgtattgataaatggggtgagtacgaagcacgccatagctcc
agtatcattaagatgcttggtatggaacaaaagcatgagagttttacctacacagatcgt
aacgaaaacgttgtttacaattataatcctaaaatgaatcaggctacaaaggtagatgtt
tcagaattcatggagggtatgaataaagggaacaagcagtatgtttatagtgaggaagcg
ctcaaggagtggggtggtaaaaagatccgtactgaagattttttaggattgaagtgtgat
gtagtagaattttctcaatttttttcaaccgtttggtttcataaaaaatttccagtaaaa
tctgagactaacatgggaggaatgaaggtgaagtccgaagctgtacggtttgaggaaggt
gtctctttcgctaaaaaagatatcatgttaccagaaggcgtgaaaattgtggatgctccc
aatttcgggaatattatgggccagatcaatgccgggaagaatatgcagaatcaggcaggt
gaagaagggagtggcaggcacttaagaaatgagtcaaattctggagaaatgcctgatata
gaaaaagccattgaggctatgcaaaaaatgtttgggaatcaaggccaataa
>scal00250 scal00250 putative response regulator 311126:312445 forward
atgaggaaaattctatttgttaataatgatccggttgcgacccagaaattaaaaaagatg
cttagtacaatgtgtcctgattgggagatagaggttgccgtgagtggagcagaagttttg
aatttaatgtcaaaatctccatttgatgttcttgtttcagatttacgtatacagggaatg
gactggatagaactattcaaaaccgttagtgagcgccatccagaaactgttcgtatcatc
cactcagagtcttcagacttgagatcaaccgtgattatacaccaatttttgaagaaacca
tgttccgcggaaacaatgaagaacactattttgcgcacatacaagcttcaagaattgtta
agaaataaaatattaagaaagactgttgcaggtattaaaaatctgcctagccttcctcag
gtatataattcaattgtagcagaaatgcagtctcccgaagcctcacttaaaaaggtaggg
catttaatttcgcaggacatctcaatgtctgcaaaaatattacaactggttaattctgcg
ttttttgccttaccacaaaaaattactgacccgcagcaagcatctgtttttattggcctg
gagacactaaaatcacttgtactttctattcatgtgttttcttcattagcaaaagatgca
gaattatatggttttctccctgtgaaaatgtggcagcatagtttgagaacaggcaaactt
gccggtgatatagcacgttcagaaaatgccgatagaatagtagtggatgaggcaaggata
tccgggatgttacatgacataggaaaactaataatattaatggaaatgcccaaacagttc
attgacgtgatgaaccttgttgatacaaccggttgctgttcgacagaggctgagtattct
attctggacacttctcatgcagaaatgggcgcttatttgttagggctttgggggcttcct
ggcagtgtggttgaatcagttgccttccaccataaaccttcaaaattgatagaacctatg
tccattatgtcacctgaaaccacaaaaaatgattcagaaaaacaggaatcgaaagatgtt
aatttagaaaaacaaccaagtgaaaaacactcaacatcgtttactgcgttaacggctgtt
catatagcgaatgctttgacgatgcaggaagactgctcttctgatacaacgtatttccca
tacgttgatatgtcgtacttaaaaacacttgggttgacagacaagttgcctgagtgggta
gaactttatgagaagacaaaacaggtatccgagataagtttaccgtttaatcagcattaa
>scal00251c scal00251c >ref|ZP_02014076.1| hypothetical protein ObacDRAFT_3297 [Opitutaceae bacterium TAV2] gb|EDN44403.1| hypothetical protein ObacDRAFT_3297 [Opitutaceae bacterium TAV2] 312596:313782 reverse
atgaaattgtattatatctttatatttgcacttatcatatcaattgttcctttcaggtcg
gtacatgcgttactgcccactgatcttgtcgttgtttacaatcaaaatatgcaagagagt
aaagacattgcccaatactattgctcaaaaaggggagtaccggtatctaatattgttgga
gttgatgcccctgaatctgaacatatcctcaggtcggactacgaatcaaaaatgatccca
ccgatcagacgtattgttaataacctcaggctttccggcaatgaccctgcaattctcctt
gtatacggtattcctcttcgtataaatgaaacagataaaattgaacattacaagcaatac
gaagacctggcagacagcaaggtgatagaatacaagaggttggtccagcagcaggccagg
catcttgaaatgttaattgacaagggtatggtatcaacactaaacaataaagaacaaaat
atagaatctatacctacatctgagataatcaagagcgctaataaaactgttatcaaagca
tctgaatatcttaaaaagcatgttccaacggcgtcaaatcaggaagcctatttgcagacg
gtctcgctcctgttcaggataacaggaatgtctcctatggttcaaaacattagaaaccag
attctttctatggatgatcaagagaggtctatttttttacgcgttaataatctattaaag
tataatgcaattcttaacaaacaacttacagagttacagttcttcggtttcacaccggaa
aaggccctcgaagtatctaccattattcgtttcgttaatggtgttatcggcgaattgttg
ttttgggaagcacagcagaataaacagaccggagagatgacctccgcatcagtggatagc
gaattgacattggttcttgccgcaaattatcaactttccagatggctgttaaatccgttt
ctggctacacacgacaaactaccgggaatagaaatgatacgaagaaaaatcattaaggtg
ggccgcttggatgcgccctcacctgctatagcaaaacgcatggttgatgatgccattgaa
actgaaaatagaggacttacaggcactctttatatagatgctcgcggcaagaatgatgtt
aacaataaagatagctatcagcgttacgatgaacatctgagaaacct
>scal00252 scal00252 >ref|ZP_01674850.1| putative transposase for insertion sequence ISRM17 [Candidatus Desulfococcus oleovorans Hxd3] gb|EAX53858.1| putative transposase for insertion sequence ISRM17 [Candidatus Desulfococcus oleovorans Hxd3] 314087:314374 forward
atgggaagaaatacacgaggtaatgatatatcggccaagggtaaaaggggaataatcttt
ggtcgcaagatactattgagcggaggaaaaaataacctgatattagattgtataatagag
agaggtagttggagtgatgctgggtattttgaaaaagggataggccggcttaaggagaga
tatgacgtacatccggaggcaataactactgatggtgaatttgccaataagaataattat
gattatgcagttgttaaagaggttaagaacgttttgtttaccaagagg
>scal00253c scal00253c No hits found 315148:315846 reverse
atgctgtccaaagatttttgctttaataatgtcatgtaccgattgaagaagatagttgtc
attacggttatttctgtctgtattttaattcaatacattcatttttccaatgccggcgac
gttattcgagatatacacatcaggggaatcgccacaaataatcaaaatgttttattggct
ataattgaagatccagcttccggtaacataaaagcttatcaattgcatgacaagttgaag
gattttgagattgttgatataaaaaaaaaggagggtattcttctcaaaaagggagaaaaa
aagatatggatccttttgtctaaaaaaaactctttctggaataaaaataaaattgaagat
gaagtaaaagagcctcagttttacacatttctcaaaaacgagatagataccgataatata
accataaaatcaaaaactgttgttgataagaaggaccacgaaccagtaggagttacagtt
acagaaataaacgaaggaagctttctacgtattatgggtatagaatcaggtgacgtcctt
attgaaattaatggataccagatcagtcagcctaaagacttggaagaagccattgaaaaa
cttattaatgctgatataagcgatgctgcaaacaatggtattagaatagcttttgaaaga
ggcggtatgtatcaaaccagttatggtgaggtacagtag
>scal00254c scal00254c >ref|ZP_01575338.1| Thrombospondin-like [Clostridium cellulolyticum H10] gb|EAV70527.1| Thrombospondin-like [Clostridium cellulolyticum H10] 315997:317751 reverse
ttgaaagaagagggagaaatgaagattaaacaattacttttagttttaatgctggctatt
gtggttagtataagtggtgtggctagtgtcgtggctacgcctttcgaagatgatgtcacc
gctgcaattgacgatggacttcagtatttacgagataattctgcatttactagcgccggc
agtaatcagcgtgcagctcgcggattgacactactggctcttcttgagaaacgtccaagt
tttggtgcccttccaaatggctacaacggctcatctcctgccgatcaggcacttgaacaa
gccgcggtgataaatataatgaatgaccctaattggggcgtgtcgcgaggtggtttttat
gcctattctgctggttcgaacatgatggcactgtcgttctacgccaggacgggtggtcca
gaggtggtcaatacaaatggttacactttgaggtctgctattgatagaatcgttgacagg
accatagcagcacagacggctgctggtgctaacagcggatactggggatacactggaaat
ggtgccgattcttcaactacccagtttgctgttgcaggtcttgctgctgcgaaaggatat
tatcttgatcagggagaccctggaaaccgagttccctcaatcgatgcggccttggctaaa
agcagagatggttatatagccaatcaacgtgctgatggaggccatggttaccagagaacc
ggttacaatagcagttaccagcagacagcatctgccacgtggtgtacacttctcggagga
tccggacttaatactgctgcaatacaggcatttttaaactggcagtatcaaaactataat
tatcagaccatatatgcagcgtataattcgtggacagcttcatactattactatctatgg
tcatcctcaaaggcttatacgttgatcgaagattcaggtgtagcgccaacggttggaaac
ataacgactaccgaccttggtatgttggctaatgcaccaattactctggatcgagccgac
ttccgattggcacatagggatccagctgtagatgtacaaccagctccccgtggagtcggt
ggtgcaggacactatagtgctgagtcgcaacgctggtattatgattatgcatacagttta
atggcacagcagaatggagctggacaatttactgcaagttcatttagaaataatggagcg
accccttttagccatggcacgtggaaccccttcacaggacaagcctacgcgcttcttgtt
ctacaacgttctctaggtggagcttgcctggatactgatggagatggggtctgtgatgac
gaagacaattgcgtcagtgttccaaattcgggccaggaagatggagatcaggatggcgta
ggagatgtttgtgataattgtcctgacaccgctaatccaggccaggaagatagtgatcaa
gatggtataggagatgcgtgtgaagatgcatgtgttgaggatctgacggccagaccaaag
agtggtaaagtgcagttggtatgggctgacacaggtgcggactcttacaatgtctaccgt
aaagaaacctcgggtgggccttatgtcaaaatagctgaccagcatgtaacgtcatattct
acatatcttgataccgggcttacagatggcacatcatatgattatgttgtaaagcctgtt
gtaggtggtgccgagatttgcgagaatgacggcaatgaggtgagcgcaacaccggctgga
cgcaggagacgttaa
>scal00255c scal00255c >ref|ZP_01773870.1| hypothetical protein GbemDRAFT_2771 [Geobacter bemidjiensis Bem] gb|EDJ80916.1| hypothetical protein GbemDRAFT_2771 [Geobacter bemidjiensis Bem] 318357:319085 reverse
atgaagaataaaataattattttatttatggccattgtgtttacgggggtgatggctacg
ggtgtaaaggctgctactattgatctgcatgattatgaatataatatcgacggtgttttg
gctgatcctattctttttggcgatccggttccggccgaagcggatgaaactatctttaat
tcgacaactggtcttggaacaataggaatcactctcacaggtgccggaaatcattttgtg
ggtctatatgtagatcatgaaatagttgagacattcaatacgttctttaatgaaactggt
ggaacgggcggagttgttgatgctgggcagacgtgggaaattgacataccagacctaggt
ggggatattattgctaactttgaggatagtgcttttaatgcgcctggaagtgctttagat
aattctattggaactttagttgaagaagacgtctccatggctttaggttgggacttttcg
ctattagcaggtgaaactgcaaatattagctttttactaagtgagataatgcctttatca
ggcttttacctggtacaaaatgatcctcttagcctagctaacatatatttttcaagcaca
ttagaaatcgttggtggtaatccagtagtaccagaaccgtctactgttattttgcttgga
ttaggcctggctgggctagttgcaactagaaaacgccttggtaaacggttgacaaatagt
gatagctga
>scal00256c scal00256c >ref|ZP_01090150.1| hypothetical protein DSM3645_20462 [Blastopirellula marina DSM 3645] gb|EAQ80982.1| hypothetical protein DSM3645_20462 [Blastopirellula marina DSM 3645] 320029:321366 reverse
atgaaagccaaacacgttattgtattagatatagtagggttgtctccggagcatttggct
atggaagatgtcctgccaaatataactacgctattgaaaaatggatttaaagcgcctttg
cgtccatcatttccgggagttacgtgctctgtccaatcaagcattgctacaggacattat
cctgaggaccatggaatcatcgcaaacggtctattctttaaagacgagtttagaatagca
ttctgggagcaggcaagctctctggtacaaaaaaagagaatatgggatattgtcaaagaa
cgcaaaccggaattgaagacggcattactattctggcagaattccctctatgccaattca
gatattgttattactccaaggcctcttcatactgaaaaagggcttgttcagtggtgctac
tcgaaacctgttggatattacgaggagatagtagatgcaactgaaccatttgacctgaaa
cattactgggggccgttagcctctttaaaatcgagtgagtggattgccaacgctgctgct
tataccataaaaaatcataaacctgatctgatgtttgtctatctaccgcacatggattat
tcgtgtcagcgattaggtcttgaacaacaaagcctcaggcaggaacttaagaacgtggat
gatctggtaggaaatatactcagaactatagaagacaacggcatgcgggatgatacgaca
attattggattatctgagtatccatttcatgaggtgtcttcgtctctatcgccaaatatt
atattgcgtgacaatggattcctttcagtgagaaaaattggaggaatggagtatctggat
tatgagtacagcagggcgtttgccatggtggatcatcaaatggcccatgtctatgtaaaa
aacagtgaggacattggaaaagtcaaaaatctttttcttgaaacagaggggataaaattt
gtctttggagagagagcaaagcaagaacatcatattgcaagttccaggagtggtgacctt
ataatcgtttcagacgaggataaatggttcaattactattattggaatgatgttgatctt
gcgcctgattttgcctttactgtagatattcataacaaaccgggatacgatccactggaa
ctttttttcgatctgtcgacaaagactattccacttgatactacactgattaaaggatca
cacgggtttccgacagcagaaggaggtaagatggcatcattttttatgagtggcgggaat
gtagaattgcacaggaaagatattattgaaacagttgatattatgcctttagtactttca
cttctggacattgtctaa
>scal00257c scal00257c >ref|NP_484463.1| hypothetical protein all0419 [Nostoc sp. PCC 7120] dbj|BAB72377.1| all0419 [Nostoc sp. PCC 7120] 321470:322453 reverse
atggaagtatgtagggcaggtttttccgtcgaaaatgttaggcacctattgcaaccagga
tttggttttagtatatccgttcttaaccttttatcgaaattgattataaccagcaaattc
agggtttattgccagttagtcaggctgccaaatgtttttacttctatatccgacatagtg
gcaggatgtatattggctactcacgcttttatagacatccataagatgcttcttcttgca
tttgtttctgcctgtctatacgggggaggagttgtttttaatgacatatttgactattct
acagatataactgaacggcccggtaggccattaccatcaggaacggttggaaaaagtgaa
gcaatatatctggggatcattctcttcctgacagctctgttatgctcattgcttgtcaac
actacaagtctatgtgtatctattgccataatattgcttgttatgagttataacgtatgg
acaaagacggttcctgttattggtacgttcaacatgggtctttgccgattctttaacctg
atacttggcctcagtatcattccggcatctatctcggcttactggatgtttcctttaatc
ctgatgatttatgttatgttgattactgcattgagcaagcaggaggtcaaaggagaagag
aggtggaaaatcgttattataatcacctgttttataggtctggttctttttaccggaagc
ctctctgttaagggtcttttacctaaccatgcgatggatggcttgttattcatatttgct
atgattgttttgtggccaatgggcaggacggttatcaatccctgtcctaaaaatatacag
agtactattaagacgatggtcttatccatcattatcctggatgcctgtttcgttatggga
gcaacaaacggattacatgctctggtggtactggcattattggttccggcgtacataata
tccaggtttctctatgttacttaa
>scal00258c scal00258c >ref|YP_846098.1| Xylose isomerase domain protein TIM barrel [Syntrophobacter fumaroxidans MPOB] gb|ABK17663.1| Xylose isomerase domain protein TIM barrel [Syntrophobacter fumaroxidans MPOB] 322440:323276 reverse
atgaagattgccttcagttcaaatgccttcaggaaatattcactgctagatactattgat
atactggcagatgccggttacaaggggattgagataatgtgcgatattcctcacgcatat
cctcccgatcttaataaggacgccattttcagcattaagaaacacttgagagacagagat
atggaaatatcaaatctcaatgcatttatgatgaccgctattggcgacttccaccatcct
tcctggattgaaaaggacaaggcacaaagggaattgagagttaatcatacgattgattgt
gtaaggctggcagaagaactgggaattgatacgatatcaacagaacccggggggccggta
gatggtatgggtatggacagaccagaagcgatgaaattattcattgatggtttaaacagg
gttgtagaggtggcaaagccggcgggtatcaagatccttgttgagcctgagccggatctt
ttaatacagacgagtgtcgaatttaaggagttcatacaacaggttgatactgaaagcatt
ggcttaaactgtgaccttggacatcatttttgtgttggagaagatccttgtcaggtattg
gaacaatttaaagatctgatttatcatatccatttagaggacatagctgcttcaagagaa
catgtccatgtcgctcttggaaaaggggcaatggattttaatgctatatttcaaacgtta
aaaaaaattgaatataagggatggataacagtagagctctatccatatgaggacaatcca
gcaaagactgctgcggatgcgctggattacctgattaaactagatggaagtatgtag
>scal00259c scal00259c expressed TatD twin arginine family protein 323277:324077 reverse
atgcgaattatagaaccacatatccatatgttctccagaactacagatgattactacatg
atggcggctgcgggcattgagtgtgttgttgagcctacattctggctgggtagtgacaga
acttctgtaagcagttgtactgattattacgagcatctaataactgtagagtctgccagg
gcaataaaatatgggatagattattttacgtgtatcggccataacgccaaggaagctaat
aatctaacccttgccaacgaagttgtagataaccttgaaccatatcttcaaagggacagg
gttgttgctgtcggcgagattggttttgacttaataactgatgcggaggaagagatattc
agaaggcaattgaagcttgccgttaaatatgatatgccggcagttgtacatacaccacat
caaaataaaagggtaggtacagaaaaaatattgaatatcgttaaagaagagaagctggaa
ccatccaagactcttgtagatcataacactgaagagacgatagcaatgactttgaatgct
ggagtatgggcggggttgactatatacccgataaccaaactctcttctgagagagctgtt
cagataataaggcagtatggtacagaccggattatgcttaattcatccgctgattgggga
tattcagatccattattggttccaaagacagttaccaatatgcgtcttgcaggattcagc
aaagaagagataaaaaaagtagtctttcataatccatacaatttttataaacagtcacca
aaatttacttttgagaaataa
>scal00260c scal00260c >ref|YP_846099.1| Xylose isomerase domain protein TIM barrel [Syntrophobacter fumaroxidans MPOB] gb|ABK17664.1| Xylose isomerase domain protein TIM barrel [Syntrophobacter fumaroxidans MPOB] 324101:324910 reverse
atgaaatactctttggaatcggctatacaaaagatagccgggtgcaaatataagggagtt
gaaatactggccgatagacctcactttccacctacgcttaaatcgtcatggaagagaatc
acgtctttacagaaactactgtccagctacaagatagaagtttctaacattaacgccaac
acggcgtctgtcttctacaagcaggtattagaggggccggtgtttgagccttcactctcc
aatcctgatatctctaagcgccactggcgtataaactatacaaagcgttctattgatctg
gcctgtgaagtagggtctaagaatgtaagtattacatcggggataccattaccggattgc
cctccggagaaggggagaaaactttttgttgaatcagtaaaaagaattatggactacgcg
gagaaaaaaggcattagagtagggctggaatacgaaccgtgtctgctttatgaaaacaca
actgaagtactgggtttaattaaaacgattaagtcaaaatattttggtgttaatctggat
cttgggcatgtggcaatttcagaaaaagatcctgtacaatctataagaaaatttaaaaat
tgtatttggaacattcatattgaagacattaaagacaagaagcattttcacttgatccca
ggcctgggtgatatgaatttcactaaaatatttaaggcattaaaggaaataaaatatgac
aattttattactgttgaattatacacctaccagaagcagcctgtatacgctgccaggaag
agctatgaatttttaaatcgattcatttga
>scal00261c scal00261c >ref|YP_754385.1| conserved putative chloride channel [Syntrophomonas wolfei subsp. wolfei str. Goettingen] gb|ABI69014.1| conserved putative chloride channel [Syntrophomonas wolfei subsp. wolfei str. Goettingen] 325066:327630 reverse
atgatatttacttctccgtatgggctgattctgctccttgtggttccgtttcttttatat
ctcagccggcgttcctcatctaattcgccactgttgcacaaaagaatattattgatttta
aggacaacagtgatagttcttttcatattgggtatatccggattttcaattaaaagaggg
aacgataaagtatgcactatttttttgttggatgtttctggcagtatgagtggattgagc
agggaagaaggtatcgatattattaaagacattgtcaaattaaaacatggaaaacagcag
ttcggtctggttgtgtttgcgggtaattcaagtgttgaaataagcccaacctataatttt
gatattaagcagatcgattctgttgtggataagaactatacaaatcttgaagatgctgtt
gacttagctatttctatcttcccggagaatactattaacaaaatcgtatgtataactgat
ggcaatcaaaaccaatccgatgtaatcgcaaaagctattgaggctagaacgaaaaacatc
actatagatgttatcacgccagatgaagacaggaaaatgaaagaaatctggataaatgat
gttaattcacctcagagggtgcatcttaatcagaaattccaggttattgttaatacgaag
gctattcatgataatgcaaatgggacgttaaacatgtataaaaacggggcgtttgaaggt
aaagcgaaaatagaattgaagagactacggaaaaaaaatatctattttgaacaaaccctt
atggaaaaaggtctttatcaatacgaatttgttctggaaagcaatgatgatacccatcct
gaaaataatattgcggggttaatggttgatgtcgggtctaaaccgaaaatattatacgtt
cgttctaaaagtgcatttaccggagtacccggcactattccttttcctgattcttttgaa
gtagaaagcgtaacatctacttcttttcatgcggtgttgggtaatatatggcaatatgat
ctggttatattccaggatattcctgccagtgatcttagtaagattgctatggaagcattg
aacagttatgtaagagatcagggcggaggatttattatgcttggaggtttgaagagtctc
agtcccggaggttattctgagacaattatggaacagatgttaccggtatatcttgaccca
aaacccggaagcaagggtgaggggttaagtctcgtatttgcaattgataaatccggcagc
atggcacagttgcatggaagtaaaaccaagctgagagttgtaatagataccattggcaac
atactcaatctgcttaaaaaagaagacaagttaggcatagtcctctttgataaaatccca
ggtttggtcttgcctatacaaaaatttgaaaatttccaggaaattgaaaatagattgaat
tcattggaggcccggggcggaacagacatttttaaagcacttaaaacatcctatgagctt
tttaaggattcaccttcaaaatttaagcatattatcctggtctctgatggacagacagac
caggctgattattctgaactattaaaagcgatgagagagagaaaaatcacactttcaact
attgggattggtgacaatattaataagtcttttcttgaatcaatcgcaatgcaatgtaat
ggtagaagctatgttaccagggagttggataatttagtagatattttcaagcgtgagacg
gccatggcatctcgttcttggtttaaagaaggagagttagtccccagggtatttcaatct
catgagatcgtcaaggggatttcagcagaaactttgccatcacttcagggcttaatgctt
acctcttctaaaagccctaacaatgacataattgtttccggaaagagcactccagttctc
tcttcctggcaatatggacttggcaggacaaccatcttgacaacagacctgttcagcgaa
tggggcaataactggtttcgttgggaagcctttccacaattctggtcacaattggtcaga
tggaattccaggagtgttactcccggacagtgggaagttaaaacggaactatatcaaggt
aaaatcagaattattctgaaggccgttaacgaagatggaagttttgataatttcttaaca
ttaaagggcacggtaatcactcctgaacatactgaaattaccatagatcttaagcagaca
ggttccggaaaatatgaggggtattctcctgcagaaacacgtggtttttatctgtttaat
ctgttccagatagaagagcaaaaagtgattttaaagcagtcaagcagtattttcattgcc
tcactcccggagtatatgaagtatggcaacaattggacgttattagaaaaaatgtgtcga
ctcactggtggaaaatgttacaataacgcaagtgaattaaatgaaaatgtaagcatgaat
gctgttatccctgtcgcgtataattgcagggttgtcttgattttaattgccttatttttg
tttgtcatagagatcgcaataagacgacttttatttaaaatataa
>scal00262c scal00262c No hits found 327865:328332 reverse
atgctgatgttcgctgcaccggcagtaatagcggctgcttccgcaaatacagggactggc
ctgctgaggaacaaaatgacccgtgttggagtctcggacatttcaacttttattgatttt
aagagatacttgccagcagcgaagccgattaaattaccaaccatcaatcctgaccacgtc
cagacccaaccggacacaataccaagccgggcaccaagaaaagtaccaataatgctggat
ggaatcggtaaaagaatgtcagatgtaaggagagacgcgcctgtcagtccgaagagaagc
gcattatcatctgttcttgaaagccacttctctcccgggatctctccgattatcagaaaa
ggcactattggaataagcagtgcaattataattacaataactctacgcaggtatggagac
atatttttgaatttgataattaataacttctttaaagtaaaacaatag
>scal00263 scal00263 >emb|CAJ74434.1| hypothetical protein [Candidatus Kuenenia stuttgartiensis] 328535:329755 forward
aaactaacccccgaagaatctctcatttacacggtatctaaagtaaatctcgacaatagg
gattccgtcagactgcatgatatccttaaacagaacctagactggtccatcattaaaaga
tatgcacgtcaattgggggtgagtccgttattattcaaacacctgtcaaaggaaggaaga
gcacattatgtacctgatgaaactatgttgtatctcaggaagagttatgtctatcaatta
ggaaaaaactttaggctctataatgagatagacaagattcttagtttaatgaacagatca
aacatccccattgttctcttaaagggggcatatctggcaaaatatatttataaagacatc
gccttacgcccaatgggagatattgatatcctggtaagagaaggcgatagtgaaattgtt
cagaaaaaagtgatagagcttggttacaagaaatccacagcctatcatgcaagtagcttt
catgaaggactatcatatgatgatgtcaaacatcttacccctatggtaaaatcggggtgt
tgtcccgtcgaagtacaccttgatatttttccagatgttaatcatgattcgaaagatatg
ataaatacatgggaaacgatgcaagatacaaaccaaaatggttaccagctaaagagcctt
tcgcctgaatatcaaatcgtgtatttatgtctgcacttatgttcccatattaacgatgag
acattggacagtggtattcgtttattctggttctgtgacatccatgaaattattatgcgt
tttagagataagattaattgggatagcgtttatagcattgtaagttctattggagctggt
gcacaagttaacattatcctgacgtacataagatgtcattggaacactcctattccggaa
acagccttacactatctggaaaatgaacctaatgaatccagcctgacatccattataaga
tctatccttaatggtactaaagcaaaaaaaagccacatacatcgctatataaataagaca
aaaattcctttatcaaggaaagttgggaaaaattcattttgttatttgtggagagaagtt
ttccctaaacgttctaacttaatctaccgctacggccttaaaaattcatcatttgtatat
gtatactatataatacatccatgtaaattgctcatacgggcagttacaagcacttttcat
aattttattcacttgctttga
>scal00264 scal00264 >emb|CAJ73314.1| conserved hypothetical protein [Candidatus Kuenenia stuttgartiensis] 330208:330609 forward
atgcaaaaatatatattcccatttaaaaaacttgatgtttggcagcttgctgtagaatta
gcagatactgttcttggcctactcgaaaaactgccacaaaacaaacatataagattgatt
agccaaatggaagctgcgacaacttctccttttcagaatattgcggaggggaaaggtcgt
cagtatgaaaaagaattcattcaatttttacatatagcccacagatcattatatgaagtt
gtaaccttaaataaagtatttcgtaggagtaagcttttccaaaagaaagatgctattgaa
gtaagaagtagttgcgaacaaattgatagaaaattaaacggtttaataaattcattgcga
ggtaaaaggaagcgctctacatcagatggcctccaaccttaa
>scal00265 scal00265 >ref|YP_645413.1| polysaccharide biosynthesis protein [Rubrobacter xylanophilus DSM 9941] gb|ABG05601.1| polysaccharide biosynthesis protein [Rubrobacter xylanophilus DSM 9941] 330672:332219 forward
atgtttgaatcccaacaaaatatatctgaagaaacagctaacgatataaaaaaagtcgcc
aagggggcaggtatcagctttattggtagcgtagccggaaggggcctctggcttgtctgt
caaatcattattgcacgcactattggcccagaggtctttggtctatacatccttggactt
gttgtaactaaaatcgcaggggaactttcccgcctggggcttcaaggtggcgcattgcgg
tttgtttctatccaccgaagggttgaacctggtaaggtgaaggggaccataattagcgct
accctgatttcttttatagttggaacattcatgggatgtattgtttatgtttttgcaggt
aatatatcagaaaatatattccataatcctgcattaacagacatcataaaggccttcacg
atatgtattccatttttgtcaactatgatggtaattgcaaaagtttcgcaaggctttcac
actacaaagtattctgtaaccatagtacatattatccaaccatcagcaaatatattatgt
gtagttatctttattctattgggttttggtatttctgggattgtatatgcttatatcatc
tcgcatgtatttgccctttttcttggattattttttgttaacaggcaattccctggaata
agagataaaacacttaaacccgtctatgaaactaagaagctcttgaaatactcaacaccc
ttactggttagtgggttattaatttttcttatttcatggattgatgttttaatgttgggg
attatcaagtcttccgtggaggtgggaatatatcgtgccgcatctcaaatacctctgcta
cttgtcatgattttaaatgcttcagggtcaatatatgcgcctgctattgcggagttacat
cacaataatcaaactaagcgtttggaaaaacttttaaagacctctacgtactgggtattt
ctcctgtcgctacctgcggcattaatactattcttctctgccagggacatactggctatc
tttggttctgcttatgtgggtgttggagctagtattatgattgtcctgacaattgcccag
tctgtcaactgcataactggtggtgtaagccataatttaaccatgacgggtaaacagaat
atagaactaataaacaatatagctatggttgtcataaatattattctcaattatttctta
atttctacttatggtgctattggtgctgccattgcaactggtatctccatagggaccgtt
aatcttataaggttgctggaagtctacattatttataaaattcacccttacaacaagagc
tatatttccgggattatttgtggtttaatttctattataatacttcatcttcttgatgtg
tacatacctgaccgttcgtatatgattagctttatttcaaacgtgcttgttgtagttttg
gtttttgtcattccgtttgttattatgaaacctagtgatgaggacaagttactttttgtt
acgataggcaataaatttaagtttaaaaaagtatatccggaaatttaa
>scal00266 scal00266 No hits found 332253:333008 forward
atgttacagccaaagtatctaaaagaccgaatatctagtttgctctcaagtaactcttgg
aaatatttccctggttctaaacccatcgatatcaatatgataataagtccactaagatat
gatatcctggtgcgaaaggaatacttcttattttttgagagtaacattaatcttttttat
cgaaattttcaacaatatgtagcgaaggctcaggaacactcgtattttacttggttcatt
gaagtagtttgcaagcagcaatttccgcatttactttacaatagaaataaattatctaaa
gcatttcagattcggttaagaaaagcagcccatctttatcaaagattccagaaagttggt
tttgatacaaggcatccaatcactttgttcatgggagaatctatactaccaacattgagc
ggtaagcttgttaacgttgactgttatgctggtgatggatgtcatcgaattgctatgtta
atgttaacagggcataagttcctcttgccagaatactatcggctgaaatgctttaaggaa
tttcgagcaagagataataccaatctcctgatacgaccattatcaattagccaaaaggag
tattttccgtttctctctacggcttatactgagaagtatacctttactgataaagaatca
ataattaattacattcgaaacaaagacccctctaggcttgctgagattgagactgtgatt
aaaatagacgaatttcaaatccaaggaggagtttag
>scal00267 scal00267 >ref|ZP_01155011.1| hypothetical protein OG2516_11676 [Oceanicola granulosus HTCC2516] gb|EAR53121.1| hypothetical protein OG2516_11676 [Oceanicola granulosus HTCC2516] 333011:333769 forward
atgatagtaagcaaaaaggacatagaatattttctttctacaacaaaatttagtggctac
cagtctgttccgctgccatatgggttaagtgtaccaggtaccgaccgtagtgtaactgct
gacgttatttttggtagctggattgcgaacaaaacagtactggaagtaggcacatattac
ggattttttccgaatgaagcaatgcggcgtggtgcatcactggctgtcggtgttgaaggt
gacataggacggagctcaattgctaaacgaatctcagaacttaatggggacagatacaat
attattcaagctaaggtagaggatttaaacttaaaagaacgctttgatgtcgtccttttt
ctaaacgtattacaccatgtcatagaccctataagtgtaatccataaattagctgattat
tgtaaagaaactttaatcgtagagttttgcctcgcagacgactatgattatatatgccat
ttatatagtaagtctaaatcgcctactattattcataaaataagggcacggatacagtcg
ttaatgttgcgtgtcgttgcgcatcgattaccacttatggctgtgggaaaccgtgaatat
catcgtacattttattttactcaagatgctttttataacctttttgttgtgcaccacaaa
ttattcgatagtatcgagtttgtgtcgtcaggcactagaagtcgtagagtactcgcattt
tgtaagctttctaagtgtagaaaatcgactgatatctaa
>scal00268 scal00268 >emb|CAJ73333.1| unknown protein [Candidatus Kuenenia stuttgartiensis] 334777:336921 forward
atgaaacagcttaaaattttatttttattattcgtatgcatttttaatcagaattttgtt
agtagtgccgcagaaagattaaaaccacctgataatttgcatataaatactgaaattcct
cccctgtataaaaactggaaatccgtacctttaagaacacaagcacaaaaagatgctgga
ctttcgggcggagaagggatgcaaatggttcatagcataagttatgccccctcaaatcca
gaaatagtatattttgtttctgatacctctcaggtatggaaatcaactgacagtggaaat
tcctggcaatcaaaaggaagaggatttgagtcgttaggagggatgtctttagttgttgat
cctttaaatgagaatgtagtttttgtaagtgggtcaaggcacaaagtgggtgctgattta
tcatcccctgttgatggcatctatcgaaccttggatggtggtaattcatggcagctggtg
aaacaaactgcatattttagaggcaaagaagggcagcattttgtctttgatccaaaaagt
tttgataaaaaacagaacaggcatctaacagtatatgccggcactcatactgaaggatta
ttaaaatcaaaagatggcggacgcacttgggtagaaatagggttaaatgcgattcggatt
ttggatatagaaataaatgggttaagtagcaaaacaatattatatgtagcaacgaacaat
acttcttcttcatgcaatggattgtataaagttattgatgatggcataaattcatcaact
atcgaaaccttagggaatttgccggattatcctagaactattgctttaagggctaataca
aacccaaatgaggatattatttatgctgcagttggagtacacaaagtgtataaatcaact
aatggagggttaacttttgtgcgtaaaagcaatgggcttacagaagagggcaaagattac
catcaaattgatattagtcctgctgaccctgattatttatacgtaagaatggatagaagt
ggtacatggaatcctttttatagtcatgatgggggagaatcctggggaaaaccatccgat
ttagataaaagaaatttaagtattagaggcagcagtgtttatttcggaattccaactgct
ccacatcctacagaacgaatgactgctataacatattctggcagtacattacgaaaaaca
aataatggtggagatatttgggagtattctggtaacggttatatgggaggacgtcgtggg
agaagcaaaacttcggtatcttttgatctgacaaatcctagtactctgatatattttctg
gttgataatggacctgctatttctagtgatggcggagagacatggcggctgttaccggta
acacgaattggagggaaatcaacactagttggtgctgtagatgctgaaaatacaaatacc
atcattactgctgtaggagactggagttctcaaactttgattaggtctacagatggagga
gcgagttggggaatagttaataatattagcgatagttaccgtattttatgctttcacccg
caggaggttaattatgtttatgcaggatcaaaaaccggcagttggataagtaatgacaat
gggttgtcctggaaatttattaatggaaaaagtatctgtgcggtttaccccaaaaacgga
gatgttgtatatgctatagaaagttatagtaatactaaaaagtccgttttatggatgtcc
aacgataaaggaaatacatgggaatatgtcgtcgaaaatcctttttacactgcaagcagt
gtggacatagacccaaatcgatcagatcggttatatgttgcagcagaaggcaatttatat
agttatgataaagcaggatggaataacttagaggtatcatttgaagataatccttatttt
gagacaatagtagtcgcccctaacagtactaacattatttatgccggtgtacggagcact
acgggtcatcgtgagaagtttatttatcgttctttagattatggcaatacttgggaagat
ataggatacaatttaagtacgtatacaaacgtatggagtttagctgttacggcgagtggc
gaggttcatatgagtacagatcatggtaattatgtattaaaatga
>scal00269 scal00269 >ref|YP_645412.1| sulfotransferase-like protein [Rubrobacter xylanophilus DSM 9941] gb|ABG05600.1| sulfotransferase-like protein [Rubrobacter xylanophilus DSM 9941] 336974:337942 forward
atgaaaaacaacaaaattaaagtgttatatattgccggatcagggcgatctgggagtact
attattgataatattatgggacaggtcgacggttttttttctgcgggagaacttcgcttt
ttatgggaacgtagtttaatagagaataggctttgcggttgtgggatagcatttagggac
tgtgaattgtggaatgatgtttttgttaaggcatttcatggtatggataacattgatcaa
catgaaatggctaacgtatactcaaagatgtctcgtacgcaccacctacttttaccgtta
gtaccaggtatggaaaaaagattaaaatcgaatctgggcaattacttatcaaacatagaa
caactttaccattcaattcaaggagttacaaattgcaaagtcattatagattcctcaaaa
gttcctttgtatggctatttgctaagcatgataccaactattgacttgtacgttctccat
ttaatccgagatccacgcgcggttgtatactcgtggtcacgtaacagactttatgagccg
aatacaataaacaaaattatatatatggataagcataaccttgtaaaagttaccatgttt
tggaacatagtgaatatgatgtctgaacaattttgtaataaggtctcacgatatataacc
atgaaatatgagtcgtttattcaaaaaccagaagaatcaatcaggctaattctcaatttg
ctttatgagcaaagaactcatatcccttttttggatggaaatgtagtgtcattgaaacca
aatcattgtacctcaggaaatccaagtagatttaaaacaggtactgtaaagctaaagaat
gacaatgaatggcaaaaaaaaataagcatggcaaaaaaattacagattgttacattaact
tggccgttgcttgttaggtacaaatacaaaattactgacaaggttgattgtatcagcacg
ctaatttaa
>scal00270c scal00270c putative membrane protein 338024:339049 reverse
atggatcgaaaaaaaatattattaggcataaagatatttgtcgctatttcacttgctacc
cagcttgggatttttttctacacttcgtatcagaacggtggtgaatcattcaatattcac
tttaaaagaataaatgttcttgcgctgagcatcgctttttgtctgtcatggcttgaaggt
ttgatttccggtatacgcatttattttctcatgcgagttcttaattctcgcattaaactc
ctcacttcgattaaggcagcatacgccaacatctttatgggggcggtaaccccatcacaa
accggcgggggtgttgcccagatttacttcatttccagagataaaatcccaatttcagag
gcatctgcaggatctattgtctcctttatctgtacgctgttttttctgattacagctctc
atttcaaccgccatatttcattctccaacaatggggcactctctacaattgatgatgaag
agcgcttctgttgcagtgggtaccatggctttggtgtttatggcttgtatgatctttaca
cacgcaattaataatttaaaattttcattgtttctgcgcttgaaaaacaggggaataatt
aaagacaagaaaggaaagattgaaaactttctcaagaggtttgcagagggtcttgttagt
tgcagagaatcaatcttgttaatgtataaacgaggcaaaacggctttttttgcaggtttc
atgtttacctgccttttctttgccatacgtttgatcataccttattttattatcattgga
ctgggaggcagcgtaaatgtggttgaagtgatgtatattcaactctttataattcttatt
agctacttcagtcctacacccggagcttccggaatggcagaggtaagctctcttgtgttg
atggcatcccttatcgctactccattagcggctatatatacgtttttgtggcggctttgt
acgctttatgttaacgctactattggcgggttattgctctatcgagagctgaaaaattca
gagtag
>scal00271 scal00271 putative peptide methionine sulfoxide reductase 339397:339930 forward
atggatagtagtaaaatcgaacgtgctgtgtttgccggtggttgtttctggtgtatgcaa
cacccttttgacaaactaaatggcgtagtttcaactgccgttgggtataccggtggacac
aaggaaaacccaacttataaagacatatgttctggtgaaaccggtcacacagaagcgatt
gagatacaatttgatcctgcacagattacttattctgaattacttgatgccttctggaag
aatatagatcctacaactccgaacagacaatttgcagatgtaggctcgcagtacagaacg
gttattttttaccatgatgaagagcaaaaacagatagccgaatcatcgaaagaagaaatg
ggtaggtctggtatacatggtaagccaatcgttactgaaattgccccggcgtcagtcttt
tacaaggctgaagaataccatcaaaagtattacgagaaatgcccggccagatacgaaaga
tataagtccggatcaggaagagaaagatatatggaaaggacatggggcaaatga
>scal00272 scal00272 expressed D-3-phosphoglycerate dehydrogenase 340109:341731 forward
ttgaaagtccttgtttcagataaaatgtctcaaaacggcattgacgtgcttaatgccgtt
gatggaataaatctaatttataaaaccggcatgaatcctgatgacctgaaaaaagagatc
caggatgttgatgcactcatcatccgttcttcaactaaagttactaaggaagtccttgcc
gcggcaaaaaacctaaagattattggaagagccggaattggggtagacaatattgattgc
actacggccacggaacgcggcgttatcgttatcaatacacccagcggtaatgccacaact
accgccgaacacgctattgcgatgctcatggccctgtcccgccatatcccgcaagcggat
aaaagcatgcatcagggagcatgggaaaaatctaaattcaacggaacggaaattacaggg
aagaccctgggtgtttttggatatggtaatattggtaagattgtcgccgatcgtgcacag
ggtctcaaaatgaaagtaattgtatttgatccattcttaaatgctgaaattgcagctaaa
aacagaatagaattggttaccagggagacgctttttgagcgctctgattatattacggtc
cacgttccgttaaatgattcaactcgcaacctgattaacaagaagacaatcgcgacaatg
aaaaccggagttcgtattatcaattgtgcccgtggcggaattgttaatgaatctgatctt
attgatggattaaattccgataaaattgccggtgcggctattgacgttttcgaacaggaa
ccgcctccaatagacaatcctcttttaaaacatgaacgtgttatttgcacaccacattta
ggcgcgtctacagaagaggcacaggtaaacgttgcggttcaagttgccgagcagatcagg
gactatctttttactggagaaatacgtaacggagtaaattgtccgtctatcagttcagaa
atggttaaggtgcttagtccatacttgaaactttgtgacaaattaggatcttttcaaggg
caaattcatcgtgaaaagcatgctgaaataaaaaaattaactattagctattcaggtact
gtaaccgattatgacactggagcactaacttctgccttggtacatggttttttgaatacc
atttctgacggatctgttaattatgtaaacgcactcagtatggctgaatcacgaggaata
gtagtggaagaaaatatagttcatcatgtacaggaatttgccaataagatcacactttcg
gttactggcgaaaaggagacaaacctgattgcaggtacggtatttggcaagaaaaattat
agatttgtgagatttaatgatttctatctggaggttataccggatggctatctcctggtt
cttcataattatgacagacctggagtaataggcaaagccacatctatccttggtaatcat
aaaattaatgtttcccgtatgcaattgactctggataaaacgtttataccgggatcgaac
gaatcttgtttgcaggaagcagtgtcatttattaacattgatcagccggtcaatgaaaca
atactggaagagttgatgaagttagaaaatgttattaccgttcatcaaattgacttgaat
taa
>scal00273 scal00273 putative deoxycytidylate deaminase comEB 341890:342402 forward
atgaatgataacattaaagaaaaagatactgacaataggccatcatgggatgactacttt
atggaggtagctaatgctatttccaaaagggcaacctgcgatcgtggaaagagtggttgc
gttatcgcaaaggacaggcagttcatagtatccggatatgttggctccccttcaggtttc
ccacattgtgacgaagccggacaccatatgaaaaaggtaacccatgaagatggcagcatc
accgaacactgcatgcgaaccgtccatgccgaacaaaatgctatctgtcaggcagcaaag
ataggtgtttcaatatcaggtgctactatctacaccagaatgacaccgtgcagaacgtgt
gcaatgcttcttgtcaattgtggtattaaaagagttgtttgtgaaagaaaatatcaccag
ggagaagagtctgaacgattgtttaaggacgccggtattgagttagtttataaatacaac
gaacaccagcaatactcttacaataacgaatag
>scal00274 scal00274 expressed flavoredoxin 342486:343073 forward
atgaaaaaatcattaggagtaaagactctggcatgtcctacacctctctgggtagtgggc
acatatgatagtgaaggaaaacctaatgtgatgacgattgcctggggtggcatttgctgt
tcaaaaccgcagagtgttaatatatcgttgagaaaagccacatattcatataataatatt
attgagaagagagcatttaccataaatatcccttctgaacgctatgctaaagaggctgat
tatttcgggattgccacgggaagcaagacagacaaatttgctgataccggactgactcct
gtaaagagtgacctggttgatgccccatatataaacgaatttcccttagtcctggaatgc
aaaatgacacataatacagaaataggaacacacactctatttgttggtgaaatagtagac
gttaaggctgatgaatctgtacttggagaagaaggattgcctgatattaacaaggtgtta
cctgttctttttgctccggaagtccgcacatatcatggaatcggcaaaactctgggaaag
gcattttctattgggaaggagatacaaagctttaataataaatcttga
>scal00275c scal00275c >emb|CAJ72998.1| unknown protein [Candidatus Kuenenia stuttgartiensis] 343487:343852 reverse
atgggggtaagctaccagaaatatctaagcactcatcactgtgtctacgatggctgtgct
gttactgaaatttacgaggttgatattgttctaaaggacagctcggttaaaaagttctgt
tctatatactgcgcaacgcaatggttcaaaaaaaatatacaacttgttgaccatgtaatt
gtaactgatgagataaggggaaataaaatagattcctatatggcgtattttgtggaaagt
gacttaattacaaataagactaataataatcgtattcatgcttttcaacagagacaacat
gcacaaacccatgcaaagaagtttaatggatctgctatagatgatccatttgaaattgat
gagtag
>orf00483 orf00483 >ref|YP_393866.1| hypothetical protein Suden_1353 [Sulfurimonas denitrificans DSM 1251] gb|ABB44631.1| Protein of unknown function DUF497 [Sulfurimonas denitrificans DSM 1251] 344105:344401 forward
atgaagtttgagtgggatgaaaagaagaatcaggctaactatagaaaacacggattaaga
tttgaagaagcctgttatatctttagtgatgtatacgcactgaataaatttgacaaggac
cattccgattatgaagatcgttggataatgattggcaaatcaccattaagtaataaaatt
ctggttatcgtacatacttatcaaaaaattaatggaaacgaaattgttagaattatatct
gcaagaaagtcgactaaaaaagaacagcaaacatatttagaaaggacaaaatcatga
>orf00484 orf00484 >ref|ZP_01999207.1| hypothetical protein BGP_5512 [Beggiatoa sp. PS] gb|EDN70790.1| hypothetical protein BGP_5512 [Beggiatoa sp. PS] 344398:344598 forward
atgaaagaagaatatgatttcacagatgcagaacaaggcaagttttatagacccatggaa
gaactggaaattcctatatatattgataagaatattcaaaaagttattgtgtctgttgca
gataaaaacaacaaaagtataagcgaactagtaaacacattacttaaaaatgatattgag
atagctcaatccttgaaataa
>scal00276c scal00276c >emb|CAJ72998.1| unknown protein [Candidatus Kuenenia stuttgartiensis] 344628:345044 reverse
atgacaaaatcattctggataggaatagttatcgttttaatagtttcagtaatgggggta
tgctatcagaaatatctaagcgctcatcactgtgcctacgatggttgtgctgtcactgca
atttacgaggttgatattgttctgaaggacagctcggttaaaaagttctgttctatatac
tgtgcaacgcaatggttcaaagaaaatatacaagttgttgaccatgtaattgtaactgat
gagataaggggaaagaagatagattcctatatggcgtattttgtggaaagtgacttaatt
acaaacaagagtaataacaatcgtattcatgcttttcaacagagacaacatgcacaaacc
cacgcaaagaagtttaatggatcgactatagatgatccatttgaaattgaggagtag
>scal00277c scal00277c >emb|CAJ72999.1| unknown protein [Candidatus Kuenenia stuttgartiensis] 345225:346250 reverse
atgatagtaaacatctttactcttattatgttatttattgccgttttatcttttactttg
ggtgggtatctgttttatgcgacattaaaagcactctttcatttcaagaaagttgtgcct
ttagaggcaaaaagcagctttgaagagacagggtatctgatatttttgttagcatgtgtg
gtactgtcagtccgaatgtttgcctggccatggttttacttcatgctccagagctttgta
tctgaagtaccgggggcgatgtgtattttcggagttacacgtgttctgccggatacggtt
acttttttacagataattaagccaatctcattttttataatgggcggttggttgttatgc
tattacgtcgataaatccattccgacttcgccactggcaagaaagaatttgttatttctt
ctcccgatatgtggtgtgcttttagctgatagtataggagatatctattatgttgtccac
atgaagccattgatgtcagtctcctgttgcgcaaccttctttgatacacctttaagaccc
tcagcaatgattccacaagctctcttcggaagagatttccaacagacgctatttattgtt
ttctacgcgacaaacataattcttattattttattgtttacgagtctttccaggaaatgg
caatcattagcatcattaccaaaaaatgttatgctttatagtcaggcagtgatagctgta
gttaatattcctatcgtaattatttcgttttttgagaacattggtcccacactgatgcag
ctacctcttcaccactgcatttactgctttatgggaaaaggcatcgttcctgacgcgccg
gttatacttggattatttgctattggaacatttgcaattggctggatggttatcctgcgc
ctgatttgcaggaatggggaaacacagcttgtaacagaaaggcttataaggaaggttaat
ggtttaagtctgttttgcctattggcctttattataatggtaaccatacacttgattcta
atttag
>scal00278c scal00278c putative ABC transporter protein 346247:346909 reverse
atgatacgaaccgaaaaactctgtaaatattaccgtatacactcacggcacgaagtacat
gctataagagacattaatctgaatataccaaagaacacatttgtcgtatttaacggccca
tccggttcagggaaaactaccctgttaaatgttattggtgctctggacagaccgactgaa
ggaaaagtgttcatttatgatgaagagattacttcattttcagacattggtctttcgagg
ttacgtcgtgaaaagataggttttatctttcagaactttcatctcattcccagactttcc
agttgggagaatgtatcatatccacttatacccttaagtatcagtttcagagaacgtttt
caaagggcaaaattacttttagaaaaggtggggcttggcgacaggttagaccatgcacct
gaagaactcagcggaggacagcagcagcgggtagctatagcaagggcgcttgtaaataat
cctgaaattattattgcagacgaaccaacgtctaacattgatgatgagaccagcgaacat
ttactggaactcttaaagatattacaaactgagggagtgacaatattggtggctacgcac
gatgccggttttgaaaaagttgctgatgaaatctataaaataagaaatggaaggatagaa
tga
>scal00279c scal00279c ABC transport protein 346909:348057 reverse
atgaaaaagcacattaatctatttcttttagcgacagaaaatttgttaagacataagaca
aagtctattgttgtctctctttgtattatcgccattcttttaccatttataactgcaata
gctatttcagagggcgtcaggttgcaatcgcttagttctgtcgaggaaagtgctgatcta
tatttaacatttgatgaatttggcaggaatgcggctattccattgaaatatctggacgag
gtaaaggaggtcttcggggtaaaaaaggttgttccacggattattggcagatgttatctg
caagataagcttgctgttattgtcggtatcgacaaagagtacctgccggaatcaacctcc
tgtgtttcaggcagaatttttgaaaatgcgagtgaggtggtagtaggtaatgaattggca
aaatattttaatttaaatattggtgatcaattcagcatgcgagggcaaaatcgaaagttg
ttcaccgtcgtgggttttttctcttctgcttcgaacatctggagtgcgtctaccattttt
atgcctttcgaagatgccggtgatttattcggtaaacgtgaatttgccactgatatacag
atatacagcgttccgggacataacggggaaattgctactgaattgtactatatatttgag
aatgaaccatacagattgcaggataaaggtatgatagaattgtatgtaaaaaaaggattt
atgcttaaagagggaattttcaccgctttatataccgttgcatttgctttaggtattccc
gctatcctggtggcctctggttttggactatcagaacggagaaaggagatcggtatcatg
aaggccactggatggcagacactggaggttttggaacttatctcttttgaacagttatta
atcagtttgtttggagcaaccactgccattttgttgtcgattatatggatgaagtgcttc
aatggagcttttatcgcacaattttttattggggagataaatttgttacctgaatttgtt
gttcctgcaagatttttacctttaccgtgtctactgagttttttctttgcaataatattg
accatggttggtagtatctattcttcatggagggcgtcaaccgaatctccggttgcggca
ttaaaataa
>scal00280c scal00280c >emb|CAJ70746.1| unknown protein [Candidatus Kuenenia stuttgartiensis] 348062:348298 reverse
atgtatgtaggcgttgataataactttcagcaattagtgcatggtgtaggcctgggagca
acaacaaagcctacctggtgttatatcaattttgaccaaaggattgacccaaggtgctca
tgtttcgaatggcctattcccggtggttatagctattgccctgaccatactggcactgtc
tcctatatatcaagtaaagctgaaataggcgtatcagttcaaatagtcagaaattaa
>scal00281c scal00281c putative plastocyanine containing petE protein 348600:349319 reverse
atgaagaaatattttccagcaacgctcgttattttagcattaattttatttgcttctctt
actaatgccaaggaagatcaaaagagtctgactgcagaacaggctaaaataatgcaggag
aacttaaagaaatccatgctggctttaaaacgggaaataaaaacagaggttaaagttgag
aatggcggtactattacgggaaatgtcacctgtaagagagttagatatccggaaaatgta
gtggtttatattgaaaaaataggtgacaacaaattccctgcccctgaagagcatggtgtg
gtggaccagtttaatttaacttttgtccctcacgtaatagcgatacagaagggaacaacg
atagattttcctaatagtgatagtgttcgccacaatgttctgtcccctccagactgcatt
atgcagtttaatctgggcacttatgatgttggcgttgtaaaacacgtaacatttgataaa
gctggagagataccgcttttgtgtaatgttcacgcggagatgtcagcttttgtgctcgtg
ctggaaaatccatatttttctcttacggaaaaggacggtgttttcaaaatagagaatgta
ccggcaggtacttacaaactgagcgcatggcatgagacgcttaaaacgctaactaaagac
gtaacggtagaagcgggtaaaacgacaagcgtagatttccaattaaaaaaacgcaaataa
>scal00282c scal00282c unknown protein 349445:350038 reverse
atgaaacgttctaaattaaattttatatttgatactgtcgcatttgccggatttgttttc
ttgactactactggtgtattgatgcgttatgctcttccaccaggcagtaaacgattcaag
acaatctggggtttagacaggcatgagtggggcgatattcatttctggatttctattgtt
tttctgggtcttctggcgatgcatttgttacttcactggcgatggattataaacctaatt
accggaaagccccgggagggatcgggattccgtgcaagtttgggtattgtaggagtaata
gctcttttggcactgtctattgctcctttgttgagcccgatagaaacaactctggagagc
cgtagtggtcgcaacttatcttcagtacggcatggtaatgtgcaggtctggggatcaatg
actttacttgaggcggaaaaggctacagatgttcctgccggatatataatcgaaaaactc
aagcttccacacgatacagagaaaaaagagtgtctgggagatctaaggaagacttacgga
tttacaatggatgatgttcgccggatcatactgggatataaggagaagcattga
>scal00283c scal00283c putative ABC membrane protein 350412:351542 reverse
atgcttgaacgaattaaacatatactcatcaaggaattcattcagatattcagagacccg
aagatgaaggcgatgattttcctgactccaattatccaggtgctggtatttggatatgca
gtaacaactgatgtcaaacacatagccactgcagtctatgatcttgacaacagcgttgtg
agtcgggagttggtgggcaggtttgtgaattccggatattttgacatcgtggagtatatt
gagagcgaaggccgtgaccaatatttaatagaccgtggtaaagtcagggcagtcctgcgc
atgaacaagggtttcggggaagacctgcgggctggaagaaccgcccagctccaggtaatt
gtggacggaaccgattccaatacggcagggatcgtactggattatagcgcaaggatagtt
ggtcagttttcacaaaaaattctcattacacgatttacacgactgaaaggtcatgctctg
aaacctggtcgcgtggaaatgcagacgcgtgcatggttcaatgaaaatcttgagagccgt
aacttttacgttcccggcacaatcgctattattgtgatgcttatcactctgatgcttacc
agtatggcagttgtaagagagaaggaagttggaactatggaacagattatggtcactccg
attacacagacagagttcatactcggcaagaccgtcccttttgctctgatcggtattgcc
gatgtggttatgattaccttgttgggaatattctggttcgaggtccctatacggggcagt
ctattactactcactgttgcaacaatactatatttgatgacaacactgggtgtgggactt
cttatttcaacgataagtcatactcagcaggaggctatgatgagcaccttctttttctat
ttccctgcagtactcctttcaggattcatgtttcctatcactaatatgccggttgctgtc
caatggtttacttacctgaatccactacggtactttctcgtaatcatacgtggaatattt
ctcaagggcgtgggcctggatatcctctggccacaaatgattgcccttgcagcaatgggc
ctgactacgttatggctggcatcgaaaagattcaaaaaaaccatcacctga
>scal00284c scal00284c putative ABC membrane protein 351546:352604 reverse
atggccgtagtcatccctatgatgctgctggtattatttggttatgcattgaaacttgat
gtcgaggacgtgcctatgacagtctgggatcagagtgaatcccagataagcagggagttt
atcactcgttttgaaggctctcgttacttctcgcttcatggctatgttcgcaactacagg
gaaatagaaagggctatagattcaggtgacgcgtttgtagccctcattatcccaacggat
tttgccggtcttatcgagtcaggtcgctcagcccctgtccaattgattgtagacgggagc
gattccaacaccgcgactatcgcaattggatatgttgatgtggttgcccagacctactct
cgggatattgctgttcgtgatatccagcgtatcggtgggcgcacattacatccacccgta
gacatgcagacacgtgtctggttcaatgcagatatggaatctaaaaattacattattccc
gggcttattgctgtgattatgatggtcattgcctctctccttacctcactgacagtagcc
cgcgagtgggagcagggtaccatggagcaactcatctctacacccgtaaaaccacgtgag
ttaatccttggcaaacttctgccttactttgccatcggtatgtttgatgtatttcttgca
gtgcttatgggtgagtatctttttcatgtaccgctgcgcggcaatgtggcattactcttt
ggcatggcagcgatctttctggcaggcgcactgtcactgggcatggtgataagcatactt
actaaaagccaacttctggccagtcagttagctatggtgttgacgtttctaccctcattt
ctgctttctgattttatgtatgcgatcagtaacatgccgaaggcgattcagcttatcact
tatgttattccagcgagatatttcgtgatcatgctcaaaggcatctacctgaagggtgta
gggcttgaaatactggctgtagaagctggacttttgaccatctttgctgcggccatggtg
gtactggccaatataaaattcaaaaagaaactggagtaa
>scal00285c scal00285c putative ABC transporter ATP binding protein 352715:353716 reverse
ttgcagggcgagaaggaggtaattattctgaacaccactgataacgggaaagccgttatt
gcaaagggactggaaagacgatttggcaatttcattgcggtgaatcacattagttttgag
gttgccaggggtgagatatttggtttcctgggccccaatggtgccggtaaatccacgact
ataaggatgctctgcggtcttcttacaccaactggtggtacgggaaccgtggccgggtac
gacatcagaactgaaacagaacagattaaaaatcacattggttacatgagccagaagttt
tcactgtatgaagatttaacggttgaagaaaatattgatttttacagtggcatttatcgc
atcgatccgaaaaagaagaaggaacgtaaggaatgggttattaagatggccggtctcagg
gagcaccggcaatcacaaacggccatcctgtctggtggttggaagcagaggttggcgctg
ggttgtgcagttctccacgaaccacccatactatttcttgatgaaccgacttctggtgtt
gaccccctcagcagacgtcagttctgggatctgatctacgaactctccggaagaggtgta
acaatatttgttaccacccattatatggacgaggcggaatattgtgacagaatagggctt
atctatcgtggggagttaaccgccataggcacaccggctgtgcttaagacagaaatcatg
caggaggatgtacttgaagtcatgtgcgagcattcccatagtgccatggataagattgaa
aagcttacgggcgttaaagaggttgcgctatttggcagaggactgcatgtggttgttgaa
gatgcagatactgcaacaggcacgatacaggatttcctccataaacaaggttatcaggtt
tcacgtgtcgaaaagatagtcccttcgatggaggatgtgtttatatcgctcatagaggct
cgtgacagggttgaacaacctcaacatgaggtacggcaataa
>scal00286c scal00286c putative ABC transporter ATP binding protein 353676:354620 reverse
atggaagccatcataactgaaaccttgacaaaatcattcggagggttatgcgcagtcgac
agtcttacttttactgttgctaaaggtgagatattcggcattgtagggcccgatggcgcg
ggcaagacaacaacaatgcgtctcctgacctcgattatggaacccacatcaggtgatgcc
tgggtgggaggtctacatattgtgaatgaagcagaggcaatcaaggaggaaatcggctat
atgagccagagatttggcctctatgcagatctcacagtggaggaaaatatagacttttat
gcagacatatatagagtaccgcgtaaaggtcgcagagcaaaaacagaccgcctcctggca
ttcagcaatctgacctctttcaggaaacgtctgtccaggaatctctcaggcggaatgaaa
caaaaactcggtcttgtctgtgctttaatccatacaccaaaggtgctcttcctggatgaa
cctacgaatggtgtggatcccgtatctcgccgtgatttctggcggattctgtatcattta
ctccacgagaaggtcacaatctttgtgtcgactgcctatcttgatgaggccgaacggtgc
aacagggtagggctcataaataaaggcaggctgctcgcctgtggaacaccggaagaggtg
aagatgcttatgagcggcaagatcatggagattcgttcttcagaacctcgcagggcaatg
gccgtactccgcgaacaacttcaggtcgattctgtgggactttttggtgactgtgtacat
gttgttactcatgaaccggacaagaccacaactcaaacaaaagaagcgcttatgagggca
ggtctcaagcttaacagcatcaagactatcgatccttcacttgaagacgtcttcatttca
gtcattgcagggcgagaaggaggtaattattctgaacaccactga
>scal00287c scal00287c putative hlyD secretion protein 354620:355633 reverse
atgaaaaaaaaattaaaagtactattcgttttgattcccataatattaactgcggcagca
ttggtttatctgtactttcaaggtggatcaccagatgatttgaatattattcgtgtctcc
ggcaatattgaggttactgatgctgaggtaagcttcaagatttcagggcgtgtggacgag
cggtatgtagatgaaggcgaactgatcagaaaagatgatatcgtggcaatcctggacagt
tctgacctggaaaacgaagtagcgatcaggcaggcggacctgcagttggcacaggctgat
ctggctgaacttgaggccggttcacgtcctgaagagatttctgcgtctaaggcaacaatg
gcggcggcaaaagcagaaaaagaacacatggaaagagattttcataaggcagaggaactg
tttagaaaaaaagtgatctctgatgaagaatatacacacgcggagggagcttatgaggtt
gccttaaacagattgcgggaggctgaggaacagttcaagctggtcaagctgggccctcgc
aaggaaaccattgagcaggcaaaggctcgggtcaagcaagccatagaatcgcttaaactt
accatgactcgattgggctatgcaaaacttttttctccactctccggcattgtactgtca
aagaatgttgagccgggagaatacgttgctgccggaacaccagtcgttaccgttggcgag
cttgagaacgtatggctgcgcgcttatataaacgagactgacctgggacgggtaaaggtg
ggacagcaggtgaatgtcttaactgacacttatcctgacaagatatacaaggggcatatc
tcattcatctcccctcaagctgaatttaccccgaagaccgtgcaaaccgagaaacaacgg
gtcaaactcgtctatcggataaaggtggaaatcccgaatcccaacatggaactcaaaccc
ggtatgcctgctgacgcggacatactgttggatcaggttcaaggagacaaatga
>scal00288c scal00288c hypothetical multiheme protein 355674:356594 reverse
atgagaaacaaaaccgttaccatcatttttattgttaatttggcggccatggtcctgttg
gtgatattcttccctcacctgatgattagcccaggaaagctcatagatgcccatgctgag
cttgctacagattgttttgcctgccacacaccattcattggcagtacgtctgagaagtgc
actgtctgccacaaggtagaagagatcggaaaaaaaactaccaatggcctgctcatcgca
atggagaataagaacgtcacatttcatcagaaactgatcgaagaaaattgtgtgtcctgc
cacagcgaccacgagggggtgaaagcctttcggcccattagtcagttttcacacaacctt
cttgcccctgctttgctgaaacagtgtgacacttgccaccgtagtccgggtgacgccctg
catcaaaagatcaagtggaattgttctcagtgtcacactccggagggttggacctcagcc
acattcgagcatgaagagtatttccgttctgtgggcaatagggaatgtaccggatgtcac
caggaaccgaatgatcgcctgcatcgtcagttaaaaggcaaatgcgacacatgtcatagt
ctggataaatggaaacccgctatctttgaccatgacaagtatttccgttttgacaaggac
caccaaaccgaatgtgtgacctgtcatgttgacaacgagtacgctcactacacctgctac
ggctgtcatgagcactctcggtcaggaattcggaaaaagcatgttaaagaaggcattaag
gactatgagaattgtgtggagtgtcatcggagtggtgatgaagacgacgccaaacgtatc
tggaaatcaaaacggggaggttataaatgggatcatgatgacgagtggaagagaaaaggg
ggatcttcagatgatgattag
>scal00289c scal00289c hypothetical protein 356591:357169 reverse
ttgaaatcatcactcatattcaaagaagtatttccatttctggtgaagcttggcacgttg
gttctgacgaccatccttacggatgctctgttgcaccagtttgaactggtctggattggg
cgttggcttggcattccgggtactgttttcattttgttgtcgttcttttactccatgcgc
aaacgtaaagtaatcagattcggcaagcccaagacgtttctcgctctgcatgaaatcctg
acctggattggagcgctaatgattctggtgcacgcaggaatccacttctatactatcttg
ccgtggctggcgttaatcgccatgctaattaccgtcatcagcggtatgaccggcacgtat
ctgctgaatcgttcgtatagttttcttgcaaaaaagaaggaagtttattcacagcgaggt
ttatctgaggaggagatcgaaaagaagattttctgggatgcgactactttcgatttgatg
aagaaatggcgtgcggtacatctgccgatcacattggcctttgcagtgctcagcatctta
cacattctgagtatttttttgttctggaattggaaatga
>scal00290c scal00290c hypothetical protein 357334:357558 reverse
atgtacttttttgaaacattagtacgcattcaccgagctagtgaaggagccccatacaca
ggtctgaaaccagattctgccgtcgatccggcagtcgtactggctgacaaggcgctggat
agcggttcggctgagaaactggttgatgtcctgtcagatgccatggccaaaggtatccgt
gaacattttgaacgggcattagcagccaaaaaagaatgccgataa
>scal00291c scal00291c hypothetical protein partial 357537:357824 reverse
atgaagacaagtaaaattattttcacattggcaattatgttttttctctttacggcaagc
ttgatcaaaccgttatacagctatgctcattgtgacactttggatggtcctgtagttgct
gaagcacgacaggcacttactaaaggagacattacgcacttacttaaatggatttccgct
gatgatgaaaaaatgatccgcacagcttttcaaaaaacattggaagtaagaaaactgagc
gaccaatcacgagaactgggggggatatgtacttttttgaaacattag
>scal00292c scal00292c hypothetical protein 357959:358498 reverse
atggaaaaagaaattattgaaaaaattaaagttgtaagaattggcgttatcttatcactt
cttacattgttgcttggctttgttctgggaggtctatttggggctatcgaaggcaaaatc
aaaggtcatttgaaggaggaagcacaggctgtctttgatactgtttacgaaggtgactct
gtaaaaatgaaaaagattacagataaatcctgggcttattttaaacgtgctcaccttcac
gcaagtggactgggggcaatttcactagctgtaattttgcttcttatgtttatgcaaacc
acagggattctcaaagaagtcactgcaatatttttaggtttgggctctttaggatattcc
tttttttggatgtttgctgctttaaaggctccgggacttggtagcacaggagcagcaaaa
gaagcgttgtcattcatggcaattccatctgcaggtatgtgcatcattggattaatctta
gtcttgataattgtcatcaaaacagtatgttgtgcacgaaacagctcatgcacaagctga
>scal00293c scal00293c putative tetR transcriptional regulator 358629:359228 reverse
atgaaaactgaaaaattgaatacaggaatcaggcaggaacagattactacggcagcatta
aatctgattgccagcagtggattaaagggactgagcatggccgggttggctcgcagagtt
ggaatcgtcccttctgcaatctatcggcattttagaaataaggatgaagtgcttgatgct
gttcttgatcatattgaagtaaagttgctaagcaatgtcgctgtagtatgtaaggagaca
tcagactcgttagaccgtcttaaacagttgttaacgctccatataaagctgatcagggaa
aatcagggtatacctagaattattttttctgaagatatttataccggacatcctgaaagg
aagagaaaggtatacaagattatcatggcctatctcaaacatgtgggtaaaattgttttt
caaggtcagcaggaaagacgaatctgtaatgacgttgactcagcaacaatttctctgatg
ttcctcggaatggttcagccagcggcgatcctctggcacatgagtgatggtgattttgat
gtgacgaggcatgcgggtaaggcctggaaaaaattcaatgagtgtataaggacaaagtaa
>scal00294c scal00294c unknown protein 359651:360190 reverse
atgttaagaagtaaatatttaaggagatttattatactcttgctattctttcatttttgt
aacctgcgtaatgtgtttgctcacacaagtcataatcattctcacgatacaacacagatt
actattgaacgatctacgtatacttatttcaaatccgttttggctgtctatctggagatt
tatagaagtttaataaataaagaattgcatgatatttcagttttagcccaaaaactattg
gatgctgccagtagaggagttcaaactgaacctgaaggtccaggctggcacatgatgaag
catatccttcaaggagcagagagtctgaaacaagccaaagatatgaaaggaatgcgggaa
gcatatatatcgatcaatgatgccataataccattttttaaatcatggcctaaccaactt
aaacacaacaaaataaaactatatcagtgtaaggaacatgaacgttgctggttacaaccg
caggatattccaccgacttgtccgtataatgttgtaaaaatttctacctgttcagaatag
>scal00295c scal00295c unknown protein partial 360204:360956 reverse
gtgggttttggcgttactgacgcactgtcactttatctgacgataccggcagccataaag
gaacaggatagtttgggaaaatccagaggagtcggtgatctggaattcatggcacaatat
ggttttaaatatggagaaagagatgggattagaggcttctatcaaaacggattggaagac
acacaaggcgctcgccatactatggatgacctgaagatgtcattgacagggagcatttca
gcacctacaggaaccacttcaaaccgtgatgattttggtaataaatttgatattggcatg
caacctggctttggatcgccatctttttcttttggcttttcagcatccaggcttacgctt
cctcattttaccttgacggcagatacatcattcagaacgttttcaaaacataatgacagc
aaagctggcaatgaaattcgtttcaatatggctggagggtatgaaatttttgagaatcaa
gacgggtttctttccagactggatattattgctgaagcaaatcttttgcatctcacaaaa
gacaagggagaagagggagaaaccgaccatgatagcggtggtacgatcctctacctttct
cctggtgtcaggacatcatttggcaaacaggtaagtattggagccttaatgaagatccca
acatggcaggacttgaataacgaatctgttcagcagggttctgagggtcttgaagattat
agggcgatagttacattaacaatttctttttaa
>scal00296c scal00296c unknown protein partial 360917:361249 reverse
cacaatttattgcagatgttaaaggaggctaaaatgttacgaataaaacagattcaaatg
atagcaattctttttctatcttataccttaatagtatgcgtgcctgttgcggaagctcat
catgggggagtatcaacggcatttggtcctggagcacctatcgaaacggcttctccaatg
acattagggaagggaaggttcctattatacgaaaggatggagtatgttccattcagaaac
agggataatgcggaacccgaaaacgttgactcttttacttttttaacacccttgtgggtt
ttggcgttactgacgcactgtcactttatctga
>scal00297 scal00297 putative solvent tolerance protein 361819:362442 forward
atgaaacacagaaaagttatgtttgtaatgttagtcagtatatttgtaattacagctaac
caaccttatttgtggtcaggagaacctggttcaattgtgaaagaggttatactcaatgaa
tcttctttaaataaaatagaagatattcacgaacgaaaggcaaaacaatgggatgcaatt
tcacctttttttaattttgaaaaaatatcacaaagagtcatgggaaaatactgggacaaa
tgtctcaacgagcaaaaatgtggatttgtggatttgtttaccagccatcttaaaagctct
tacgttaagaaggccaactctctctttggaaaggagattatttcactaaaggaaaaacaa
ttcaataaatttgccaaagtgcaaaccaccattcttacaatgtcgggtaaagaagtatcg
gcagatttttatttactccgtgaaaatggggaatggaagatctgtgacctggttatggaa
ggtgtaagtctggctaataattaccatagtcaaatcattaataccctggttagaacttct
tatgatgaattattgcgcacaatgatgaaaaaacaagataagacgtattactgtcaactc
gaatctactgaattaattgaataa
>scal00298 scal00298 >ref|ZP_01858606.1| hypothetical protein BSG1_03760 [Bacillus sp. SG-1] gb|EDL66438.1| hypothetical protein BSG1_03760 [Bacillus sp. SG-1] 363809:366433 forward
atggaatatcaatttaccaatcctgattatttaaagtttttgtatgcactgcctgttttt
tggatagtgtcaatatttgtctatcgtcatttatcactttcaaaaattatcctttctgca
tttttacgatctatggtgtttctgcttgtagtcattgtactggcaggactcagcagaaag
gaggaatcgaaacgtgaaatcagtgcagtgtttttggtggacatgtctgatagtatcaca
tgggaaggtaaagaatggatgtggaactatgtaaaagatttaagcggcagtttggagaag
aacattaagaagggagtggtagtttttggtggtgagtcaagagctattacacctacactc
atggaagacctggaattagaggatttacttgggagtattacagattcaaacatcagcacg
gataggactgacattgcaagtggcataatggcaacacttggtattatgcccgaagattct
tctaaaatggtaattcttctttcagatgggaatcagaacctgggtgaagctgaaaaggca
gccttaatggcggcaggcaatgatgtaaagatttttgtggcatctccccccgatgtcagg
gaagtgggtgaaatattaataaaaaaagtcgttgcccccaaggaaataaatgaaggtgaa
atgattaacgttaaagttgttattgaaaataaaaatgatagagcggtcaagggtaattta
aaattacataataaagacggtgtttttaaagagtgggatacagaattcaaaagcggaata
agtacatttgtggttccatataaaagtgatgaaaaaggatttataaagtttaatgcaaat
ttagatattgacgatgacaaactcgatttagataaagaaaataacagtaagttcgctttt
gtaaatgtttcggataagacgaggctgttgtatattaatggctccaagaatcagaatatg
tatctgcctgatgccctggaagataaaacaattgctgtggagataaaaaagccggaccag
ataccgaaaacgctacaggaatatcttaaatatgatagtataatcttctctaatgtttca
aaagattctatcagtgatgaacagatgacgttgatagaagaatatgtaaaggattatggt
ggaggatttgtgatgacgtgtggtacaaacatcacggctgaaggtggatattcgggtact
aaactagaagaaatacttccggttaagataataggcggagaaccgcctaataaagagaag
aaatcgagactttccttaatcctgataatagacaaatcggggagcatgttgggaaagaaa
atgctctttgcaaaaaaggcatcaattgaattgatcaaacagctgaaagagaatgacaat
tttggcattattgcatttgatacctccccgtacacaattgttgaactcaaatctaatgag
gaagcgaagaaagaaatcgtcagaaaactgagtatgttaaatgcggatggaggaacggat
atatttcccgccatggatgctgcctatcggcaaatcaggcaaaagaattcaaaggtaaat
catattattttgctctctgatggaaatacaaaatccatatattaccattataataaaatg
atcagcaagtttcagcaggcacatataacggtttcaaccattgctcttggaacgtggctc
gtgaatacaaaactactggaagatattgcaataaagacaaaaggacaattttatcagata
gcggatataataaaattgccaaggttaataataaaggactcggaattttttgtatcacaa
tcagattttcacgaagagcatttttacccgataatcaatcaggaaagtcagatattgaaa
ggtatttatgataaacagtttccaccgctaaaagggcacacaatcacagaagcaaaagaa
gatgttgaagttccactggtaacaaacataatggggaaaactgaccctatcctggcggat
tggagatacggtctgggtaaggtcgtcgtttacgcgtctgatgcaaatgcgcgatggtcg
tcaaagtggattaactggtcaatgtttaataagttctggtctcaagtagtgagatggtct
atgagggatatatctaaagccaattatgatattaaggtcaaaactgataataatacaata
tccttacaaattgaatcatcctctctattagaagatgatacaaagctggaagtcagctta
atatcactggactatgcaggcaatggtcaggagcttctcctgaagcaggtcgcgccaaag
agatttatttcaggattgaaagatattaaaccgggcacttataatttgaaaatatcaagg
ataagggatggaaaggtaatagactttaagacaaaaggattgctggttccggagaaaata
gtcacaaaacctcttgaatatgcggttcaaggcaataatacttctcagcttaaaaatatt
gcggagattactggtggtaagtataatccgaagaaggaagatataatagtagaagaagat
gagataataatatttaagggccttgcaggttttctaattcccctggctctttttctgttc
attgtggatattgcagtaaggaaatttaatagacaaggggtttga
>scal00299 scal00299 >ref|ZP_01876527.1| Peptidase S1C, Do [Lentisphaera araneosa HTCC2155] gb|EDM25845.1| Peptidase S1C, Do [Lentisphaera araneosa HTCC2155] 366440:367240 forward
atgagattatatgttttattctttattactatcatttctttgagcacttttatttcaccg
gttaacgcacaatcaatcttctccggaatgattttttctgagaaaaaggagggtttaaaa
attgttgaggtgcagtcaggaagccccggttttgacgcgggattaataaaaggcgacatc
gtacttgaaattgaaggtaagaaaataaaatccttacccgattatgtaaaaatttcgaga
gagataaaagataaaaaagtcgaggtgtcattagtaatcctcagaaaagatgttgaatat
gatgttattataatggtctatagtattccgatttatcagaattggaaagagaaggtagtc
aagcccattaagcttccgcgaggactgacaaagacaccatatatatactgggttggtaag
ggctacagggcattgaaagaaaacatgagcaataagcctattgatgcaaaaattgcaaat
cacaataacgctttagggtatcttttaaatgcgttgcactatcgaccggaatctattgat
accgctctccagatagccagtgcctatcgtaagcttggaaacctttatatagaaaaagaa
acggtaaaagaaggtgtgataaattacaggaaatctattaagttctttgacggttgccac
aaaaagactgataaagaagactatttgaataaaattctgacaaatttacaggaaatagaa
atagaacttagtaagataatatctgaaaaagaagaacctgcattagaaacccaaagaaaa
agcctgagcattcctcaataa
>scal00300 scal00300 No hits found 367444:368421 forward
atggcaaaaaaatattatgtctactttttaataagcgtattaatgcttgctggttgtaaa
actacagatatatcgcagataccatacagaaaggaatactcaaagtttgtaaatgatctg
gtaatattgcattatcctgagagcccgcaaatggacgtaaacatcagaaatgatgaaatg
tttatttcgtcgttaatttgtgggccagcgatcataccacagttgatgatgctgttagct
aagaattctgcgaatgaagaagacgctgcagcctttaatgagataatatttgacttgaac
attggtgatatgttatgtgaaaaacttaataccaaatttcaactgtgttcctatttccat
gtagtaccacaagaaagtattctgaataacaaaaccttatggcaactgatggagaaaaaa
gataaagaagtaaaggattatgtgcaagtaggcaccgaatttggcattgacacaatactt
gaaacagacgtattatcgtttggtataaaagatcccggaattttttctgatccgtatgcc
tttattaaggtagatgttaagatgactacggcacgaggaacggttatatggagagatatt
gtacaggccagaacagagatagggatgaagacggttgaactggtagacatggtgtataca
gacgtagaatttctgaagaaaaaactggaagaggtcgtagacgctgtctcagaactgtgt
attgagaaactgggttttgatacaaactatacatatctgctggaagaagattatatcaag
aaaaccaaatacaaaataaacattgttgagaaacttaacgaattaaatgttctcaggtac
gaagatatcatctctgacaccgactacgacaaaacaaagcttgacttgatagaaaaagca
aaaagtagaaatgatgtagaccctcgtactgaaactcaaatgagcgccactgcaataaca
aacccagaagtaaaatga
>scal00301 scal00301 >emb|CAJ72735.1| unknown protein [Candidatus Kuenenia stuttgartiensis] 368605:369081 forward
atgaatttaacggtttctcaagttcagtcaatgtcaaatattaccatacgcagaaagaag
gcatggggtttttacggtcatagtacaatactgcatgaatttgaaacaaagacaatcggt
gacaacaaagtggtaatagacaatgctaccggcttaatgtggcatccatccggctcttac
gaatacatgaaaaggaaagagataaagaaatgggtaaggggtttgaacagtaagggctat
gccggattttatgactggagggtaccgacggtagaagaggcgtcgtcgttacttgaagcc
agtgagaaaaatggcaacctatatatagatactgcgtttgataaaaagcaaagatggatc
tggaccggtgacagttgtagttcgggtggtatgtggcgtatatacttcgacgacggttac
gtagattggggagatgttggtcttctttttgtccgcccggttcgtaatgtaagatga
>scal00302c scal00302c >ref|YP_001381662.1| protein of unknown function DUF583 [Anaeromyxobacter sp. Fw109-5] gb|ABS28678.1| protein of unknown function DUF583 [Anaeromyxobacter sp. Fw109-5] 369197:369664 reverse
agcaagagagagattgaatacgaaaataggccggaaataagtacgctatccgccagacta
tcatcagatactcgaattgaagggacgatcaaatttgacggaagcatgaggattgatgga
aatgttaatggcgaaatatcaagtgataacggagagctcgttgtcagtgagtcaggggtc
attaacgcaattatcaagacaaaaagtgccgttattgatggacgggttgatggaaatatc
attgcgtctgataaagtagtgcttaagcaaaaagcacatcttactggtaacctgcaggcg
aaaaccttagttatcgaagaaggagtcgtttttatcggacgatgtaatgtaaaccctgga
ggagcaaaaattgacaacgtagtcatgaaagaccaactgaaaagccatcacattcagcag
aaaaacttcagtactaataaaagaaatacggctaaatcttccaactga
>scal00303 scal00303 unknown anammox protein partial 369258:369664 forward
tggcttttcagttggtctttcatgactacgttgtcaatttttgctcctccagggtttaca
ttacatcgtccgataaaaacgactccttcttcgataactaaggttttcgcctgcaggtta
ccagtaagatgtgctttttgcttaagcactactttatcagacgcaatgatatttccatca
acccgtccatcaataacggcactttttgtcttgataattgcgttaatgacccctgactca
ctgacaacgagctctccgttatcacttgatatttcgccattaacatttccatcaatcctc
atgcttccgtcaaatttgatcgtcccttcaattcgagtatctgatgatagtctggcggat
agcgtacttatttccggcctattttcgtattcaatctctctcttgct
>scal00304 scal00304 >ref|YP_698577.1| magnesium transporter [Clostridium perfringens SM101] gb|ABG86609.1| magnesium transporter [Clostridium perfringens SM101] 369666:370157 forward
ggagtaattattggtctgataaccgccgtgattgcctggttatggcaggctaatccattt
ttgggaatagtagttggtttagggatgattgtaaatctgattgccgcgggtttagccggt
gcggccattcccattgtgatgaaaaaacttggcgcagaccctgcccaatcgtcaagtatt
atcttaacaacagttactgatataataggtttttttgcatttctccgctttgctttaata
ttccgggaatatatcatcaaaccaaatcacactagagccacaagcagattcaggtctgtt
tattccaaattctcaccctattttcttgagtggattactattcctcttaataagcggcca
agtatgtctgctccggtaattacccgtttttcatcgcaccagacgaggataacatcattg
tcaattacatcgtcttccgcagtctccggcttcactcgcaatttcaatattacattgccc
aattcaatatga
>scal00305c scal00305c >ref|NP_616584.1| hypothetical protein MA1656 [Methanosarcina acetivorans C2A] gb|AAM05064.1| hypothetical protein (multi-domain) [Methanosarcina acetivorans C2A] 369983:370999 reverse
atgcaaatattaacatggatagccatcgctttctgcatctctcagtctgcgatgttttca
ggattaaacctggcttttttcagtgttacaagattaagcctggaagttgaggcttcgacg
ggcaacaagagtgccaaaaaagtcctgaagcttagaaaggattcaaactatgtactcact
accgttttatgggggaatgtgggagttaatgttcttttgacacttttatcaggttctgtt
ctaactggtctttgggcattctttttttctacttttgtcatcacaatatttggtgaaatc
ataccacaggcgtacttttcgagaaatgcccttaagatggcctctctgcttatgcccatc
ttccggatatatcaaataatattgtaccctgttgtaaaaccctttgcgaagcttcttgac
ctctggcttggagaggagggtatagaatatttccatgaaagaggtctccgtgaagtaatt
aaaaagcatgtgaaagccagtgatgtcgatatcgaccggcttgaaggactgggggcactg
aattttctcgatattgatgatcttcttgttcgccatgagggggagcctgtcgaccccaaa
agtataattaaattatctctttccaatgggttccctgtcttcccggagtttgaaagaagt
tcctcggacccttttcttcatcagattcagtcttcaggaaaaaaatgggtcattataact
gatgaatcggacgaacctcatctgatccttgatgcagacggatttctcaggtctgccttg
ttcagtacaggacattttcaaccatatgcttattgtcatcgccctattatcgtaaaagat
cctcatattgaattgggcaatgtaatattgaaattgcgagtgaagccggagactgcggaa
gacgatgtaattgacaatgatgttatcctcgtctggtgcgatgaaaaacgggtaattacc
ggagcagacatacttggccgcttattaagaggaatagtaatccactcaagaaaatag
>scal00306c scal00306c >ref|ZP_01673139.1| histone deacetylase superfamily [Candidatus Desulfococcus oleovorans Hxd3] gb|EAX55516.1| histone deacetylase superfamily [Candidatus Desulfococcus oleovorans Hxd3] 371188:372921 reverse
atgatcagaataagaattttaagagataccggatctcttgtatccagggaccgcgtgaaa
cagattcaggaaatttttgtacaaagatttccaaagctggtcgaatacgcggaaaaaatc
ccagtgctgatacgtgaacccattcggcacaaatattgtacaaccctcgttgtagctgaa
ggcgctctgggacgggtcgatggttttgcccttgttatgcatttctcggagataaactgc
tgtttcctggatttcatagccacgcgatcaggattgcgaggcaggggagtaggcagcgcg
ctatatgatgcggtggtcagtgaatactgcagaaacctttccgttaaagggctctacctt
gaagtgcagccggatttgccggaattgaccaccgaccctgcagcgttaaaacaggctcag
atagccgtgcgtttttacgaattgcatggtgtaagggtgatagagaattccgcatattcc
gttcctgtaggtgatccgccgacaactgccattctattattcgacggcctgggtattacc
catactcttgccagaagagaggctcaggaggcgattaagatgattcttacaactcgtttt
gcaaaggtcactgattcaggatacattgatcaggttattaagtccttcagggacgatcct
gttactttccgtcctcttcgttacataaaggccgtaaaggagaatcggataatacgggat
tttaattcacctctcgcgtatactttcgtgttcagtcctaaacacgaaattcaccatgtt
aaggagcgcggatacttcgagcgtcctatacgggtggaaaccatcaggaatgttatcagg
gatgttggcggttttgtatctacggctccgcgtgaatatggcgagaaatggatactttcc
gttcacgataaaacatttgttcattatctgcgtacggtctgtgcttcactgcgggaggga
cgacctgtttatccggatacttttcctatcaggaggccagataatcgtccaaaggagttg
ccggtacaggcgggctattactgcattgataccggaactccattatacgccaatgcttac
aaagcggcgcgtacagccgtaaataccgccttgacaggcgcggatgaaatcctgtcagga
aaacggctggcatactcaatatgccggcctcccggccatcacgccggaaaacgtttcttc
ggcggattctgctactttaataatgcggctatcgcagcaaactacctcagtcaggagggc
aaggtggctattcttgatattgattttcatcatggcaacggtactcaggatatcttttat
aatagaaatgatgtcctgacagtatctatacatggacatccagattactcatatccgtac
ttttccggctatgaggcagaaaggggtgaaggtgaaggggttgatttcaatcggaatttt
ccactggctccacggacagagaacgataaatatattcgtgtgtttgacaaagcgataaat
ttgattttgaacttcaatccggatattatggttgtgtctctcggatttgatattcttaaa
ggagacccaaccggtacgtttcttttgagtcctaaaatatttgagagtatcggaaaacgt
ctgatatcgacaaagaagcctttgcttgttatccaggaaggaggttacagcattagaggt
atacgcagtgggtcaaaagctttttttaaaggctgtaacgaaaatagaacataa
>scal00307c scal00307c >emb|CAJ72883.1| hypothetical protein [Candidatus Kuenenia stuttgartiensis] 373252:376914 reverse
atgagaaaatctacatttataattattattttcgttaacctggcaattatcgcttacgaa
accaagctttacagtcaacctgatgaaattcagaatatgactatacaacgaacagaattc
ctgaaaaatgcaaagaatattcttgagagtagcgaacaagatgtaactaatctggaatca
agcctgaacacccttaaagaagaattaaagacattaaaggcaagaagggacaaattaatt
gaggataaggtggagggagacgctttagatttcgttacaaaacaaaaaggtgttatcgaa
aacaggattaatacattagatgaaaccataagagttatattggaaattaaaggagttgcc
ggtactttagagaaggcactcgaaactgcgtcagttctgactgataaaaaaagcaagata
aacgaagagtccgatttagtgcctgcgtcacaatttgaaagcattcaaaaagaaacagag
ctgcttaaggcgcgtctggaggcaatcctggcgatagttaaagagaaggaggcatatctt
ttagcatcaaaaacatcccttggtatctcaaaattaaaacctgaagaagaaaaaaagaga
ctcaatgacaaactaaaaacacttactaaccaaaaagcttcaacacaagaagaatcttac
cagattgaaaatagaaaacgcagtctggagcatgagattaaactacaggatgataaaatt
aatttattactggcacaaaccaggctggcaaagcttaatctgcaatcagcccagatccaa
aagttaaatacagagatggaaattgatgttaaaaacggaattgttgccatcatatcacaa
aagtataaagaatcggaagctcagagagaggaaaaagaagtcgaagaggccaggaagatt
gaagaagaaagaaggaggattgcggaagaagaaaaggcaagggctgaattggaaaaaaag
atagcgctaaagaaagaggaggcggcggtacaaaaacaattagaggagacttctccggaa
aggaaaagagttttagcggttgaggcagacgtacataaacagcaggcgcttatcgcgaca
atgaaggatgaattgcttaccacaggcaatgaaagccacaaagatcgcgcagaatttaag
agtatacgaaaagatattgaagaaatactgggcggtgaaaatactccccatgaaattgct
gaagaattgaatgttgttgataccgtgtcaaagactatgcaggataagatacaaaccgtg
caaagcctgttgtctgctgcagaaaaacaaaaatcaatcataagtgaaagtttaaaaaat
gcaagagctgatctaacgcctgccatacccggagaaaaatcaagcatagagaaggaggca
gaacgcttttcagacaaggcgatgagcgaacagttaataaaacttgcaaatctccgtgtt
aaacatatcgaggagcaacacagtctggtagagacaaagattgaaagattaaatgagaga
ttagaagtaaataaagctttgttagagcacataacagaagccaaaaaaaccatttcccag
acacgggctgcaaatgtctgggcaaggagggaaagtggaatatcaacaaaaaccgtgata
gtgggcttgtcggatataagagttctttggtacaaaccttttgatttatataaggcgtct
gtgcagaatttcaagcaactgaggatttatttatcagataaaaagaatataccggtattc
gttgtaaaactgttaatcatcacaattgttatgtttctggtttattttaccaggcgttat
cttaaaagatgggcgagacaagagatcgcaagatttactgcaataaaaccccagacattt
tccacatataagctcataccaggcttgttgcgaataatgaatggtattttgacggttttc
tttttatttattatatttcttaccatatcccttgttatcccatctcatgcgcccatcgtc
agctcattcgtttatggcctcgcagtcgtcactgtttacaagctattaaagggattcgtt
gtccagtcattaagtccaaacctgggaaagaaacgttggaccatgattacttactcttct
gcgaggcataccttcaagcgcctgaatgcaatcctactcttttccgcaataataataaca
tcaatttttgtcttgaatgcacatagctatagaaaagatgttattgaattattgtggttt
atttaccggatagttacgctatgcctggtcatctggctggctgttggccagaagtcgtat
ttgctgaaaatattaccgtatcctgaaagtgttctaggtaagctcgttaataaggtaata
aatctgctttacccattatttattgcattcataatactgctttttaccatacgaagtctt
ggttatgccctgttgacatatacccttatggcgaccctgataaagagcatgtttgtcgcc
atcattgcctaccttatatatcgatatctcttaaggcaacaagtcatctcacaggaaaag
aggctgcagcaattaaagatgcttgaaacaaaagaatctgaaatagaagaaaagacaata
cagtccagattcagtacttataagcatgtattagattatggaacggtaacaatctctgta
attataattttcgcaacatggaatgatacctttaaagatgttgtaaattcagccgccgcg
ccagggttatttcgagagatatatggaaatgtcatctatatgcttatttctataaagaac
ggtttggcttataaattcgtacttgcagaaggcagatatacaacaccttttaaaatactt
tttggtatattaatccttgtgacggccttcatatcagccagatatttaaagaatttcata
caaacacgatttgacgaaaaagcggctttaggggcaggggcacgacatacaatttcatcc
atcttaaggtattttataatcggcattgcagcaataataggactaaacgtagcagggatc
cccttgagaagcctttctatctttgccggtgcatttggtattggaattggatttggaatg
cagaatatcatcaacaattttgtcagcggcttaatcctgatggctgaacgaccgataaag
atcggagacatagtcgaagttgacacgttgtatggtacgatagaatatatcggagccaga
agtacacgagtacgttcttcccagaatacacatatcattgtgccgaacagctctttcctt
caaaataatgttttgaactggactctctctgataatctgataagaacaagtattaagcta
ggagttgtttatggatcgccgacacgagaggtagagcgtctcatcaataaggccgtagac
gaacatgaaaaggtattaaagatacctgaacgcgtcctgctttttactgattttggagat
aactctcttcagtttgaggtgcatttctggatagtcgtgaaacgcatgtttgatagaaag
agaatagaaagcgaacttcgctatcaaatagacagtctgttccgtgaagcaggtatcgta
atcgcatatccgcagcgagatgtccatcttgatagtcataaacctatcgagatccgggtt
gtcgaaggcagaaatacgaaggataaaccttttattacggatagtgatgcagccaacggt
taa
>scal00308c scal00308c >emb|CAJ71443.1| conserved hypothetical protein [Candidatus Kuenenia stuttgartiensis] 377017:378276 reverse
atggatacaatgaaaaaatatgcaagcgcagttcgtaataatgtttttgaatggacaaaa
aatcttaaagacgtagacatcctcgttggcattccctgttataacaatgaagatacgata
gctcatgttgtatcaatggctgcagaagggttaaggagatattttcctgataaaaagagc
gcgctgtttgtttcagatggcggctctaccgatgatacgcgtgaaaatgcttactctgct
cctgttccggaagggtttcagagaagggttaccatctaccgaggtatgccggggaaggga
acatcattcagagcggtgtttgaagttgcgatgcttttgaaagttgattgttgtattgtg
gttgactctgacctgagaagcattacgcctgaatggattaaactgcttgcggaaccggtc
cttaataatcatgcaggatttgtggcgccgtattatataagacacaagaatgacggtacg
atcaccaacaatatcatttatcccatgacaaggtctctctatggacagagaataaggcag
ccgataggtggcgatttcggtttcagtggtgaaatagcgtcgctctacacaaaagaagat
gtgtggaatactgacgtcgcgaggtttggtattgatatttggatgagtaccacagcaata
aacacgggacttaagatagtgcaggcccgacttggcacaaaggtacatgacgcgaaagac
cctgcagaacacttaggacctatgttccggcaggttgtcagcacattaatgtaccttatg
gggaaatacgaactaaagtggagaaacgttaaagggagtgttccggtcgaaatgatggga
gaagcagaggctgtagcaaagatagagcctgtctcggtaaattttaataagcttgaaatc
gaatttctggaaggtttctcacactttgatcctttatacaaacaaataatagaaccggaa
agttacaagaaacttgctaaaaatatccgtaaattaaagaaaacaggcatagttagcttt
ccttctgatttatgggccaggatattatacgattttgcctttacctatcagtcgtggagc
cgaaacaggaaaaggcttatcgacattatggttccgctctattttggcagaacagcagct
tattgtcatgaagtagcagaattggatgctgaacaggcggaagaggttgtagagaaacag
gcaaaagtatttgaagatacaaaatcttatttgataaaaaaatatgaagcatgggaataa
>scal00309 scal00309 >dbj|BAA31002.1| 158aa long hypothetical protein [Pyrococcus horikoshii OT3] 377545:377973 forward
gtgttctgcagggtctttcgcgtcatgtacctttgtgccaagtcgggcctgcactatctt
aagtcccgtgtttattgctgtggtactcatccaaatatcaataccaaacctcgcgacgtc
agtattccacacatcttcttttgtgtagagcgacgctatttcaccactgaaaccgaaatc
gccacctatcggctgccttattctctgtccatagagagaccttgtcatgggataaatgat
attgttggtgatcgtaccgtcattcttgtgtcttatataatacggcgccacaaatcctgc
atgattattaaggaccggttccgcaagcagtttaatccattcaggcgtaatgcttctcag
gtcagagtcaaccacaatacaacaatcaactttcaaaagcatcgcaacttcaaacaccgc
tctgaatga
>scal00310 scal00310 >ref|YP_001211936.1| 6-phosphofructokinase [Pelotomaculum thermopropionicum SI] dbj|BAF59567.1| 6-phosphofructokinase [Pelotomaculum thermopropionicum SI] 378613:379707 forward
atgaaaaagagacatattgctatccttaccggtggtggagattgtccggggataaacgcg
gttattagagcagttgtaaagaaggctatatctgaacatgacatgacagtaactggcatt
gaggatggattcgaaggcctggttcttaacaaatataaaagactcacttatgaagatgtc
tccgggatccttaccttgggcggaacaatactggggacatcaaacagggcaaacccttat
agctatccggtagtaaaaagagggaaaacagaattaaaagatttatcaaaatcggttata
caaaatattaagaaacttaacattgattgtctggtttgtgtgggtggagatggtactttg
ggtatcgccaacaggttctttaaagaaggtataccggtaatcggtgttcccaaaacgatt
gataatgatattaaaggtacggatattacctttggttttgattctgcagtgcaaatcgca
actgaaggaattgacaggctccatactacagctcaatctcatcatagagtaatgattgtc
gaagttatgggccggagagctggttggatagcactctattccggagtcgctagcggagga
gatattatcctgattcccgaaataccgtatgatataaatattgttgcggataaagtaagg
gaaagaaataagaagggcaagaggttcagcattgttgtcatagctgagggagtaaggccg
cggggaggagatgtgactgtgcagaggatagtaaaagatagttcagaacctgttcgtctt
ggtggaataggttttgttcttggtgaacagttggaaaaagttactgatcttgaaacgcgt
actgttgtaatgggacatcttcagaggggaggtacgccaacaccctttgacaggatattg
ggatcacaactaggcacaaaaactattgatttaatacataatgaagagttcggtaatatg
gttggtgtaaaaggaagtaattttgcaaaagtatctctggaactggtggcaaaaggatca
aggttggttcctgctaatcatatgttgataaaatcagcccgttcattaggaacatgtttt
ggcgatactgtttag
>scal00311c scal00311c >ref|ZP_01688466.1| probable spermidine synthase [Microscilla marina ATCC 23134] gb|EAY30638.1| probable spermidine synthase [Microscilla marina ATCC 23134] 379976:381529 reverse
atgccaaatcaacttttagcatcgcaaagcaggatactcaagatatgtatatttgctacg
ggttgcgcaggcatcgttgccgaatttgtactttccaccctcgcgagttatcttctcgga
aatcccatactccaatggacgatattgatgtctctgatgctttttgcaatgggactggga
tgcaggatcagcaaatacttcctacataatctgctggacaaattcatattcttagaattc
accctctccatcctttgtggtatttcagtagcactctgttattgggcctctacattcagc
aaaagtaccggcctgcttatatactcattcagtatactaatcggcctgctgattggtgcg
gagatacccttggtaaccaggatgaatgaatcgtatgaagagctaagggttaacatctca
tccgttatggaaaaagactattatggcgccctggtcggaggtatcctgtttgcatttttt
gccctgccgtattttggacttacctatacacctatcgcgcttgggataataaactttctg
gtagcatcaatactattctggaaattcaaacacctgttgcactacaaaaaggccatacaa
atttcattctggtcaattactgcattcttcatgatttttattttcgctgttaagccggta
atcctgtacagcgaacagaaaaaatataaagaccggataatcttcgaacagcagacgtca
taccagaagatagtcataacacagtggaaggataaatactggctctttataaatgggaat
gaacagttttcaacatttgatgaagaaaaatatcatgaaccacttatacaccctgcaatg
tctctttccgggcagagaaaaaatatactggtactgggaggtggtgaaggattggcggtt
cgggaaatcctgaaatacaaggatgtgaaggccgtaacggtagttgaccttgatccggca
atgacagacctggctaaatataatcccatcatcacaaagattaatcaaaacgctatggta
gacctaaaggtcaatgtcataaaccgggacgcctttacctttatagaggacagtgaagcg
ttttacgatattattttcgtcgatctgccagacccaaattcagtatcattatcccggctc
tattccagagagttttattcactctgtcgacgacgtctcaataaatatggcataattgtc
acacaggcatccagtccggtacactccccagactcattcgtctgtataatcaaaacaatg
gaatctgccgattttaccgtactgccctatcacaacaatatcccgacactcggtgaatgg
ggatggtgtctgggtatgaaaagggaagttgtatccgctgatatgttgaaggaaaaggta
atgggaattgagctgcctcccccccctactaaattcctgaacagagacgccatcatttcg
atggtacattttggtaaaggagttctggagaaaaaagagaaagtgaaagtaaacaccatc
ctgaaccctattttagtaaaatactacaaaaaaggagcatgggatgtttattga
>scal00312c scal00312c >ref|ZP_01254879.1| hypothetical protein P700755_01292 [Psychroflexus torquis ATCC 700755] gb|EAS70293.1| hypothetical protein P700755_01292 [Psychroflexus torquis ATCC 700755] 381929:382774 reverse
atgaattttgataatctaatctcagctattatatacctgatatgttgctatttcctgttc
tggttaggaaaacttgtttatgacctgatccacaaggacatcaacgtaaatgaggagttg
gtcaagaaggataattgtgcttttgcgctctctctggttggctattattttggtttagtg
tttgcaatcggcggagttgtaataggtgattcagccggcctgctagctgatctgatagac
atatttatatacggaccaattgctattatattattgaacatctctacattcattaatgac
aaggtaatcctgtataagttcaacaataaaaaagagataataaaagatcagaatgctgga
acaggtgttgttgagttggctatttatttagcgacaggtatgataatcttcggcgctatc
tccggagaaggcggcggaataatcacacttctggctttctgggctatcggccaggtatct
ttcattattaccggttatgtttataacctgatcacaccttattgcatacatgacgaaatt
gaaaaagacaatgttgccgtaggtatctgttatgccggtgctattattggaattgcaaac
atcgtcaggcatgctataggtgaagactttaccagctggggtgatagtctgcttactctt
ggatgtttctttggctttggtatcatcctgttacctctgattcgcctgtttaccgataag
gtcctcctgccgggagcaaaactgactgatgaaattgttaatcaggaaaaaccaaatctt
ggcgctgcctttattgccgctttttcttacataggatcatcattcctcattacctggtgc
ttataa
>scal00313c scal00313c >ref|ZP_01118044.1| putative lipoprotein [Polaribacter irgensii 23-P] gb|EAR12553.1| putative lipoprotein [Polaribacter irgensii 23-P] 382774:383421 reverse
atgacgttgcagtcatgcggagcaagacgttctccaattgaacagctatcagctaaactg
aaaaatgttccggaatattcaattattctggaagatatgcagtcgactggcagcatattt
aaacattatcaccataaatacaaagttatcatacaggaagatattcagtataccggtttt
gtgaaagtatcagaacaatattaccgcaaaaacgagaactatcttgggatggctttactg
tcaaagactgcggatggttacataaagacaccttctccaccgggctatcaatatgtcgga
aactcaaagtatggtgagtggaagcaggatagctccggtaattcaatgtgggcattttac
ggtcaatacatgttcatgtctcatatgtttgggatggtaagcagacctgtgtaccgtagt
gattacggcgcttacaacgattaccgaaaaagtaacagaccatattatggcagtaacaac
cagtatggcacaaacggatctgcaacaaaacagactcacaagagcttcttcgataggaag
atggctaagcagagaatgtctaagcagagcttttcggaaaaagtgaagtcgagggctgga
agaagccagagtccattccgcagtagaggaggagggttcggaaaataa
>scal00314 scal00314 >emb|CAJ74781.1| strongly similar to phosphomethylpyrimidine kinase [Candidatus Kuenenia stuttgartiensis] 383898:384716 forward
atgtataaagtacttacaatagccggttccgattcttgttgcggtgcaggtgttcaggct
gacctcaaagtgataagtgcacttggtgcttacggtacatgcgcaattactgcaataaca
gcgcaaaacactcttggcgtgagttctgttttcaatgtgccggcatcagttgtaggtcaa
cagattgaagcggttgtttctgacatgggaactgattctctgaaaacagggatgcttgta
agcgaggaggttgtggaggttgtatgcgatatgttcaggaagcacagcctgaaaaacctg
gtagtagatccggtcatcacatcccacatgggccgaaggcttttgtctgaagaaggtgtc
agaaaacttgtctctgacttgatcccattatcctgcctggtaactccaaaccttccggag
gctgaaatcctgacagggcgtaagataaagagtctttccgatacaaaagacgcggccagt
gcactgtttgagcagggggcatcaaatgtactgattaagggtggacatatcatggatcat
ggcgacggtaaagacgatgaaacaaacggagagattattgatctcttttatgatggaaaa
gagtttcaatatttcagggaaaaacggttaaatactgacaatgttcacggaacagggtgt
atgtattcagcagcaatagcgactgggctggcaaaaggaaatgacatgatcagttcaatt
atcgttgcaagggaatttataacaaaaaaaattaaagaatcatcaatgcctggaaaaggt
aacaggttagctgattttacacatcaaaccggtgagtag
>scal00315 scal00315 expressed 3-isopropylmalate dehydrogenase leuB 384916:385968 forward
atgtataaaatagcaactatacccggtgacggaaccgggcctgaggtagttcgagaagga
ttgaaggtacttgaagtagtgggtaaaaagtacggttttaagtatgagctgattaattat
gatcttggtggtgaacggtatttaaaaacaggtgaaattttacctgattctgtaattgag
gagcttaggcaatgtagtgcaatttttcttggcgcgattggacatccggatgtgcaaccg
ggcatcctcgaaaagggcttgcttctgaaagcaagatttgcgttacagcagtacataaac
ctgcgtcctgtaaaattgtatccgggcgtagattgtccgctcaaggataaaggacctgat
gatattgattttgttgtagtgcgtgaaaataacgaaggtctgtatgcgggtataggaggg
ttcttaaagaaaggaacatctgaggaagttgcgattcaggagatggttaatacaaggcag
ggggtagagcgttgtattcgttacgcgtttgaatatacaagaaaacgaggcaagagaaaa
caactgctgttgtgtgcaaagacaaatgttttgacgtatgctcatgatctgtggtggcgt
gtgtttaatgaagtaggtgaagaatacagtgatataaaacgtgagtatgctcatgttgac
gctacctgtatgtggatggtgaaaaatcctgaatggtttgacgttattgtcacctgtaat
atgtttggtgatattattaccgatctgggtgcaatgattcagggtggaatgggaatcgct
gcgggcgggaacttaaatcctgaaggtgtttccatgtttgagccgatcggaggatcagcc
ccgaaatacactaacaagaatgttattaatccggttgctgccatacttgcatgtacaatg
cttcttgaacagttaggcgaggacgaagcggctgcagctattgaaagagcggtaatagat
gttgtaggtaataagcttaagggtgtaaatgcaggtaagatgggttattccacttctgaa
gtgggcgaccttattgcagagagtattgcgtaa
>scal00316 scal00316 >emb|CAJ74780.1| conserved hypothetical protein [Candidatus Kuenenia stuttgartiensis] 386011:386646 forward
atgcagagcactattgcgttggaatccagtgttttggttttgaacaaattctttgcggca
gtgcatatcgtaaatgcaaagagggcatttacgatgctgtgtaaagagagtgccgaggtt
gtatctgtagatgacgggcagtataactcttacgatttttcaagctgggttgatgtttcc
gcattcaagttagaatgcgggttgtcagatgatgaccagtacgaaagcatcaagacgttt
tcattggaagtcagagtcccaaggattatcaggttagttgtttacgataagctacctaaa
gcaaatgtcaaatttaatagaaagaacctctttgcaagagataataataagtgccagtat
tgcggtaaaaaggtccctacatcagagttaagcctggatcatgttatacccagaactcaa
ggtggcagaagccactgggagaatatagtctgtgcctgtacaaattgtaataaacacaag
ggcggcagaaggccggaagaagccagaatgaagttgatttgtaagccggttaaaccgagg
aattgtccaattattcaactaaagctgggttcaaataaatataattgttggaaacaattc
ctgaacaatgcttactggtctgttcctctggaataa
>scal00317 scal00317 >emb|CAJ74779.1| similat to tetraacyldisaccharide 4'-kinase [Candidatus Kuenenia stuttgartiensis] 386662:387807 forward
atggacaaagagatcctgaatcgagttcaggacagagggtgtccatgccacccaggcttt
ctgcttgtcactcttatggtgaaggaatattacttatcaatcctgtccgggcagcaaaga
ggttttattgccgccgtagtcaaatctaccctctccacatttacgttaccatatttagcg
gtacttaatacaagaaatactctttacaaaaagggtattgtcagaagcacaagattaccg
gtaaaggttatcagtatcgggaacattaccacaggcggtacggggaaaacacctcttgtc
gaattttctgtaaagtaccttcgtgaaatcggtaagaaggttgccatcttgagcaggggt
tatggcggtaacaattcttcacaggaaagcgatgaaatagttaatgacgagtgtctcgcc
ttaaaggaaaatcttcaggatgtacctgttttagctggcaaggacagggtaaaaaacggg
aaaaaagcaatcagtgactttggagtggattgcgtaatacttgatgacggttttcaacat
ttaaagctgaagcgcgatcttgatatagttgtaatagatgcccttaatccgtttggcggc
gggaatcttataccaagagggagccttagagaaccactgaaaaatcttaaacgtgcaggt
ctgtttatcatatctcactgcaatcatagcaatgaacaaaccattaaatcgatatattca
atattaaaccggattaatactaaggcgcctatttgtgaatcgatacacgctcctgtacat
attgataaggtaatgaatagttcaattctgaagcttgagtggttaaaggggaaaaggatt
tatgccctctctgcaataggaaaccccggatctttcacttttaccttagaggggcttgat
gcagatttggtaaagcacaagatgtttcaggatcatcatgtctatactaaagaagagata
gacgatgttatttctgaagcgcaattgctcggtgcagatgcaattgtggttacacaaaaa
gatatggtaaaaataaggaaaatgaatataaaagatgctaacatattatctttgaaaatt
gaaatagagattacaaaaggagttgatctctataaaacggcaatagatagcgtgtttaaa
tcttga
>orf00558 orf00558 >emb|CAJ71256.1| conserved hypothetical protein [Candidatus Kuenenia stuttgartiensis] 387881:388084 forward
atgaaacttaaggttgtcattcataaagctgaagaaggggggttttgggtggaggtacct
tccattcctggttgtgttacccatggagatacatgggaggagttattacaaaatatttat
gaagcaacggatgcctgtctttcagtcgagactgaagatatcgagttaaaaccggaagac
cagattctggaaattaatgtatga
>scal00318 scal00318 >ref|ZP_00592567.1| Histidinol phosphatase-related protein:Histidinol-phosphate phosphatase:HAD-superfamily hydrolase, subfamily IIIA [Prosthecochloris aestuarii DSM 271] gb|EAN22234.1| Histidinol phosphatase-related protein:Histidinol-phosphate phosphatase:HAD-superfamily hydrolase, subfamily IIIA [Prosthecochloris aestuarii DSM 271] 388530:389108 forward
atgaatagagttaaagctgtttttttggatcgggacgggacgataaactatgagaaaaac
tatgtccacaagattgatgattttgaattaatacccggtactcttgaggcactcagattg
cttaaagacagcaatataaaaatatacataatcacaaatcaagccggcatagcaaggggc
cattttacagaagagcaattccatgatctaacgcgtcacatgcttagctgttttgataag
aataagtgtaaaatagaagaggtcttatattgtccccaccatcctgatggcatcataccc
gaatatacccaaaagtgcctgtgcagaaaacccggtactaaattaatagaagaagtaatg
gcggaaaagaagttaaacgcaaatgaaatagcccttataggggataaagatagtgatata
gaagccggattcaggttgggcttgactacgtacttagtattgactggatatggtagagag
caccagaatgataccaaagccacttacattaagcctgatatgttgagtgcggtaaaacat
cttctcgggaattcagatagcgttaatctacagccataa
>scal00319 scal00319 >ref|ZP_01999207.1| hypothetical protein BGP_5512 [Beggiatoa sp. PS] gb|EDN70790.1| hypothetical protein BGP_5512 [Beggiatoa sp. PS] 389266:389535 forward
atgtttgtggtgggagtccgccttggcggacgattgtcaggaaaaacaaaaatatttgga
gggaaatcgatgaaaaaagaatatgatttttcaaaaggagaacggggcaagttctataag
cccgatgtgaagcttaatctaccggtttatctggattctgaagcttattcttttgttgaa
aaaatagccgagaagaaacaagaagatgtatcaaccatagttaataatctcataaagacg
gacaaggaaatagcagatatggtgcaataa
>scal00320 scal00320 putative beta-like region of DNA polymerase 389926:390264 forward
atgattaaaaaaaacttcttaacggaaaaggaaaaaacgacagtagaaaggttttctgcc
aaacttaaatccgtgttaggagcgaatctaatactgataaaattaataggctctaaagta
agaggagattttggcagtgaatcagatattgatatcttgatcatagtaaaagactacttg
tcagataaaaggaaagtcattgatatcctttattctatcgatcctttttatgatgaaaag
atatcaccaattattctttcagaatttgaatataataaaaataaagagttagagtctccg
tttattataaatgcagaaaaggacggggtcgttctgtga
>scal00321 scal00321 hypothetical protein 390261:390644 forward
gtgaattatgatttagcaaagtacaggttggaagacggtaaagaaaagatagaatctgca
gaaatactcttcaataatgggaagtataaagactctgcttcacgctcttattatggcatt
ttttcggcagcaagggcgttattggcaacgaaaggactcgatagttcaaagcatactggt
atcattgctctatttaatcaacattttgtaaaaacaggcgtggttaagagagagatgagt
aaattgctgactggcgctaaagttgtacgtgaaagaagtgattatgccgactttgttatt
atttcaaaagaggaggcacaggaacaaataaactcagcaaagtcgtttgttaaggaaata
gaaaatgtattaaagaactcctga
>scal00322 scal00322 unknown protein 390833:391063 forward
atggtagagcacgtcactcgtaatgatgagattgtgggttcgattcccaccgcgggctta
aaaaaacagaaggatttagccacagacttttacagaacaaaaacaaaaagaatattcacc
gctgaggcgcgaagtgcaaagggaagacaacagataattttaaccactgaaacacacgga
atagcactgacagtaaagacaaagaaaagatggacgggaaaaacagtttaa
>scal00323 scal00323 Radical SAM iron sulfur protein 391115:392506 forward
atgaaagataagagtcagaacatcctgttgatcaatccgtggatacatgattttgcggcg
tttgatctctgggcgaaaccacttggcctcctttatgtcggctcaactctgcagcgttcc
ggatacaaagtacacctcatagattgcctctataattatggatatccacataaagagcgt
cagtacggaaaaaaatctttttactcagagcagatagacaaaccttcatccttcgacaag
ataccaagaacttttaagcgttacggcatacctcgggatgaattcaggcgcaggctgaaa
gatgtcccaacaccatttgtgatctgtgtaacatcccatatgacttactggtatcccggg
gtctttgaagcaataggaatgataaaatctatcttcccttctgttccgattgtccttgga
ggtatttatgccactctatgccatgggcatgctgtgaaaaactccggagcagattatgtt
attgcaggggccggagagttggatgtgttaaaactggcggacaatctcagtggtaataat
cgtgattatggtagtgtcagagagtgggtggcagatgaaattgttccggcttacgagctt
tatcctgaactggattcggttagtgttattacatccagaggttgtccttatcgctgcagt
tattgcgcctcgtttcttttcgagtcgaagtttaccttgaggcgtcctgaaaatgttgtt
gccgagttggaaagttatgttaaaggatggggtgttaaggatattgccttttttgacgat
gccttactggtagacccgcaaaggcatataatccctatattggaacggttaatcagaaag
gaaatacgtccacgattgcatacaccaaacggtgttcatgcgaaatacatagaccgacag
ctggctcgattactcatggtgtccggtttcagaacgatcaggttaggctttgaaggtaca
tccacggcgttacagaaggcgtctaataataaggtgagttgccgggagcttgaaacagcc
ctgcatcatcttcgtgaggcgaaagttgattccggtgtggtttatgatcataatgattcc
gcctgggatattggtatctatctccttatcggtatgccggggcagacggttgacgaggtg
gtggaatctattgagtatatcaatggattgggggctaaaataaaattggcagagtattct
ccggttccgggaacagaagagttccgggatgcttccaggttatgtccactggtgattgat
gaacctttgagtcacaataagagtacttttgctaccgtgggaatgggtgtggattatgat
acatttgatgaagttaaggccatggctaaacgtctgaatgcaggattaagggcctctcgt
gaacatgcatga
>scal00324 scal00324 expressed malonyl-CoA-[acyl-carrier-protein] transacylase partial 392670:393512 forward
atgactaaaatatatgtatttccgggtcaagggtcacaatctcccggaatggggggggag
ttgtttgatcaatttcctgaattagtgaagcaggctgacgaggtgttaggttgttcaatc
aaaagcctctgtctggacgatccggataatagacttaatcagacggattatacacaaccg
gcactgtatatagtgaatgtgcttacttatttgagtaaaacagaaaagacagatattcgt
cctgattttgttgccgggcatagtctcggcgaatataacgctctttttgctgccggcgtg
ttcgactttttaacaggtttaaagatagtacaaaaaagaggacagactatggtcaaagtg
accgggggaggtatggcggcagttattggtatgcaaccggataagattaaacaggtttta
aaagattcctcttttgaatcaatcgatattgcaaatcttaattctccgaaacagacggta
atctccggacgaaaagaggacattgacgctgttaaggccgtttttgaagaggcaggtgta
aggttgttcatcccattaaaggtaagtggtgcatttcattctcgttatatgcaggatgct
caaaatgagttttctgatttcctgaagaactttgaatttatacctgcagaaatctcggta
attgccaactatactgcagcaccttatcaaaacaatgaaaccatgaataacatggtccag
cagatcagcaatccagtacgttgggtagaatctattcaatatctcaaactgcagcctgaa
ccggaatttgaagagataggtccgggtaatgtattaaccaaattaatcgcacagataacg
taa
>scal00325c scal00325c >emb|CAJ72348.1| similar to DNA helicase [Candidatus Kuenenia stuttgartiensis] 393927:396005 reverse
gtgtctacatccgatctagacaaatctattcaatacatcaaaggtgttggtcccaaaaga
gctcagtctcttggacggttgggaatacacaccgtaaaagaccttctatactactttcca
cgaacataccaggaccggtctcgggttgagaaaatttcgaatttaacggacggtgccact
gcaatggtgaagggcattgttatcaatattaagtcattcaggaccagggggtggaagact
gtttttgaggcatcaattggtgacgggactagtttacttcaggttaaatggttcaaccga
ccctatcagagtgaaatcttccaggtggatgactacgtgcttttatatggcaaggtcacc
ttatataagcagtcacttcagatggtgaaccctgaatatgagataacctcagaggaggac
agcccggctaagagcgcgggcatactgcctatatatccactgacagaggagatgagacaa
gtcagttttcgtaaactggttcaaacgattgttaatgaatattaccacaaggttgaagag
atatttacagatgatattatcacgaaacacaagtttgtaccaatcacatttgcgataaag
aatattcacttccccgattccatggacagtctggaagagtctaagaggaggctgaaatat
gaggaattcttcctttttgaaacggcaatggcacttcgcaagcgaggcattaaagaagtg
ggcgggtataaattccgtattggacaaaatgttgaaaatcatatctacaagctctttcca
tttgagcttactaaaagccagcagaaagtaatcagtgaaatccacgaagatatgtgcagt
gaaagaccaatgaacagattgctgcagggggatgtcggttccggtaagacagccgtagct
gtttacgcgttacttgctgctgtcgcaaacggctttcaaacaggctttatggcgccgacg
gaaatccttgccgaacagcactatcgaacactcagtgtattgctggaagaggcaaaggta
aaaatactgcttctcaccggtggttctaagactaagataaagaaagaaaatattgaacgt
ataaaacagggagagattgatcttgttattggcacacatgcactgatagataaaagtgtg
gaatttaagaagctaggtttgattgtaattgacgaacagcacaagttcggcgtgatgcag
cgtacacgcttgaggcaaaaggggcgcaaacatcaaccggacgtactcgtcatgacggca
actcccatacccaggagcctttctctgactgtctttggtgatcttgacatctccactatt
gatgagcttccacccggccgtacaccggttgaaacatatcgtgtgcctgccaggaaagaa
aacgatgcctacgcatttattcgtaaagagatagagaaggggaggcaggcgtttgtcgta
tatccgttggtggatgaatcggagaaactcgaactcaagtctgcaactgttgaagcggag
aggctcagggatgaagtatttgccggattaaacgtagggctgttgcacggccagttaaaa
cctgagttgaaggagttgataatgtccgattttgttaatcacaagtatgacattcttgtg
tctactattgtgatagaggtggggattgatgtgccgaatgccaccgtcatggctattgag
catgcagaacggtttggcctcgcgcagcttcatcagctcaggggcaggatagggcgcagc
tcacaccagtcatactgcctgctctttggtatacaaaaaagtgcagaatcccgtcaaaga
atcaggatcatgctggaaacaaacgacggcttcaagatagctgaagaagacttgaagctt
agagggcctggtgagttcttcggtacaagacagcacggaatacccgagttcaagataggg
gatattatcaacgattacgacataattaaactggcacgagcggacgccttcgaactagtc
aaagaggattataaatcaaaggacttaaagaaacacatactgcttaagagaataatggaa
aggtttaaggataaacttgatttgataaatacggggtga
>scal00326c scal00326c expressed aspartyl-tRNA ligase aspS 396278:398050 reverse
atgtctgagttacaaagaacacatacatgcgggcaacttcgcaaggcggatgccgggagt
gacattacgctttctggttgggtggactccagaagagatcatggtggcgttatttttatc
gatttaagagatagatacggtaaaacacaaatcgtatttaatccggaacataatgctgag
actcacgaagccgcctcagtgctcagatcggaatacgtcatatccgtgagaggtaaggtt
gaggagagaccggatggtatggctaatccggatttagatacgggtgatatagatgtgatg
gttgatattctcgatatattaaacacatctgaaacaacaccatttgagattacgggcgat
actgaagtctcaactgaattaaggctcaagtatcgataccttgatctcagaagaccgctt
atgcagaagtatttaagctccaggcacaaagtgtatcaggttaccaggcggtactttgat
agtaatgattttattgaaatagagacgccgtttttgaccaagagtacacctgaaggcgct
agagactaccttgtgcccagcagaataaacaggggtcagttctatgcattgccgcaatct
ccgcagttgtttaagcagatcttaatggtttccggttttgacagatactttcaaattgtt
aaatgtttcagggatgaggatctgcgtgcgcaacgccagcctgaatttacacaggtagat
ctggaaatgtcgtttgtccgtgaagatgacgttatcaatatgatagagggtttgatggta
gatatttttaaagaagtgcttggtaaagagatatccgctccattcccacggctttcatac
aaggatgccatggatctatacgggtgtgatgcacctgatctgagatttgaaatgacgata
aaggaaatcacagacatcgcaaaaaaatctgacttcaaggtgtttaaaagtgtagctgaa
tcaggcggtcagataagagggattaatgcaaccggatgtgcaaaactttccaggaaagat
atagacgaacttacaacctttgttaatcaattcggggctaagggccttgcatggtttaag
gttgatgaaaatggactcacttctcagattgcaaagttctttaatgccgaactgcagaag
gaaataatcgaatgtttcaatgccgctcccggtgatttactcctgtttgttgctgataag
aagagtgtggtatcacaggcgctttcacaactgaggattaacattgctaagagtaatgga
ttaatcaataaagaagagtttaatctatcatgggttgttgactttccgttgtttgaatat
aatgaggatgcgggcagatacgattcgctccatcatccgtttacctcaccgcatcctgac
gatctgggttatcttgaagagcgtccgcttgatgtcagggcaagggcttatgatctggtg
ctgaatggtgttgagctgggaggtggtagtataagaatacacaggcaggatatacaaaag
aagattttcagcctgctcaatatcgatgaggaaacggcacaggaaagatttgggttcctg
ctcgaagctctcaaatatggcgcacctccgcatggtggtattgcgttaggacttgaccga
atggttacgttacttctgggccttgatgatataagagaagtcattgcatttccgaaaacc
cagaaggctacatgcctcatggtggatgctccttcagatgtagacgaaaaacagctcaaa
gccctcggtctgtcaattctgaaaccggattaa
>scal00327c scal00327c >ref|ZP_01531969.1| conserved hypothetical protein [Roseiflexus castenholzii DSM 13941] gb|EAV26381.1| conserved hypothetical protein [Roseiflexus castenholzii DSM 13941] 398124:398477 reverse
atgaaattattagcagatgagtgtctctatcttaaaaccacaatgtttttaagaaaacat
ggacatgacgtgctgactattcaagaaacaggattcattggaataaaaaatggtgaagtc
gcagaacttgcgaataaagagaaacgtatactaataacacgcgatatgcatttctgtaat
attttgaaatttccaccagaaaattacaatggaatcattgtgcttaaaatcagacctgat
aatatatcactggttcacgataacctgataaattatctgaagaaatacgcaaaagaaaag
atagaacagactctcgtaataatcgatcataataaattcaggataagaagataa
>scal00328c scal00328c conserved hypothetical duf433 protein 398474:398770 reverse
ttgaagctagaaaatattcttttttttgtttatcttttattggaaaaggagtttttggaa
atgtttgaacggatatcagttaattctgaaatatgcggaggtaaaccctgtgttaagggg
acgagaatacctgttcatatggtgcttgagctaattgaagcagaaaactgctttgaaaag
attatcgaggattattatccaaacctgaaaaaagaagacataagatcttgtgttgagtat
gcaaaggttttggtaaaagatgaggaaatacattttgctacagagttaaaggaatga
>scal00329c scal00329c >emb|CAJ72848.1| similar to histidyl-tRNA synthetase [Candidatus Kuenenia stuttgartiensis] 398799:400103 reverse
atggaaaaaagtaacgaaaaatgtgtgcaagccccattgggcatgaaagatatcttccct
gaggagaggttgttatgggtagagatggaaaacgctgcgagggaagagtttgaaatagcc
ggatatcacgagataaggacgccggttttcgaagatacgcgcctctttgtaaggagcatt
ggagaagcgactgatatagtagagaaagagatgtatacttttggtgattccaccgggaca
tccattacacttcgccctgaaaatacagcgtctgtaatgagggcgtatttacaatatgaa
ttgtataagacaaagaagtttcagaaattttattatatcgggccgatgttcaggaaagaa
cgtcctcaggcagggcggttgaggcagttccatcagatgggcatagaggcaatagggtct
tacgatccattgctggatgttgaaacgataaaggttgccacgagggtttatgatcggctt
ggtctgggtggttacgtggttaaggtaaataccatcggatgtgagaaatgcagacccgga
tacagagaagtgttgaaagaggaactttcaaaatataaagacgaattatgcgaactctgc
aaggcgcgtatcgatagaaatgtcttcagggtccttgactgcaaaaacaaaaaatgtaaa
gagatacgtaagaatgtgtcaaataccgaagaccatacatgtaatgattgcctggaacat
tttaaaatcgttaagggcgcattcgaggaaattaatcttgaatatactgtggacccgcat
cttgtcaggggattggactattatacaaaaacggtttatgagataacacattcggcgatg
ggtgccagagatactatttgtgcgggagggcgttatgacaatctggtatcagatattggc
ggtccaccaacaggtgcggtaggctttgctgccgggatggaagcgtctatgattgcctta
ttgaagacgagagaggaaaatcagaaaccaaaacctgatacttctccattggctcctgat
gtatacatagtggcaataggggatgaatccaggaattactgtttcaagctgctcaatgag
ttgcggcagggagggataaaggttgatatggactatgaatgtagaactgccaaggcacag
atgaaagttgctaacaaactagattcaaggtttactatcataatgggtactgacgaaata
gaaaaaggggtaattaaactgaagaacatgcagacgggagatgaagatttctcggagaat
actgataagattatacagatagtgaaagagaacaagtgcaagtga
>scal00330c scal00330c No hits found 400278:400823 reverse
ggcagacgtccgtgctgctttgatataagaaggcttctgagtggtatcataaagagtacg
cctaacaacccacccaggagagagaaaacaaatattttagttagttcaggtttcatcccc
cagatgataagggctggaaaggtgaaaatgactccagccgccagagattcacccgctgat
cctaccgtctgtaccatgttattttcaaggatactgcccttaccaatgatacggaatatg
gcaacagccataacagccaccggaattgacgcgcttactgttaaaccgaccttgagtccg
atgtacgcattggcagcggcaaaaataattcccaggattattccggtgaaaaccgctttg
aaggtaaattccggtaggagttcatgttttcctatatacggtttatacttatcacccggg
atttcctggtatgcatctgaagatagttctcttgtttctttttccattttaaaaatatcc
tgccacgaagacactaaaacaccaagacaccaagatagaaagctaagggacataataaag
cattaa
>scal00331 scal00331 >ref|YP_879210.1| oligopeptide transporter, OPT family [Clostridium novyi NT] gb|ABK62626.1| oligopeptide transporter, OPT family [Clostridium novyi NT] 400357:402300 forward
atggaaaaagaaacaagagaactatcttcagatgcataccaggaaatcccgggtgataag
tataaaccgtatataggaaaacatgaactcctaccggaatttaccttcaaagcggttttc
accggaataatcctgggaattatttttgccgctgccaatgcgtacatcggactcaaggtc
ggtttaacagtaagcgcgtcaattccggtggctgttatggctgttgccatattccgtatc
attggtaagggcagtatccttgaaaataacatggtacagacggtaggatcagcgggtgaa
tctctggcggctggagtcattttcacctttccagcccttatcatctgggggatgaaacct
gaactaactaaaatatttgttttctctctcctgggtgggttgttaggcgtactctttatg
ataccactcagaagccttcttatatcaaagcagcacggacgtctgccttatcctgagggt
acagcctgtgctgaagtattggtggcaggcgataaaggaggaacagaagcaaaaaccgtg
ttcatgggattgggtataggaagtctttacgaattcatgatgaatggacttaaactctgg
aacttcaggccatcatgggatatccccttctataaaggaggtaaaataatcggagaaata
acaccagccctccttggtgtcgggtacattatcggatccagaatttctgccattatgtta
agcgggggcgctctagcctggttggtgataataccgctgattatggcggttggtaataac
tctaccgagccgatctacccggctaaaatcttaatctcccagatgagtattaaagagatt
tggcatttttatatcagatatatcggtgccggtgccgtcgctttcggcgggatggtaact
ttagttcggtcaataccaaccatattggatacatttagaacaggcctgagtaaagtctca
aataaagacaaagaaaaggaagtgagaacagacagagaccttcccatgctggttgttatt
ggaggctctatcatattaggaatatgcctgtggctagtgctctctttctggactgcaact
gaaataggagttttccctaatctattagtagcatttcttatggtcatcttttcatttttc
tttgttacggtgtcctcaagaatcgtcggcctcatcgggtcatcctcaaacccggtttcc
ggtatgacgattaccacactattattaataagcctgatcttttctctcctgggatggacc
tcagatgcgcatatggtaatagcattgagcgttggcgccgttgtctgcatatcgattgcg
attgccggagacacatcacaggatctgaagaccggttttttgataggagctacaccttgg
aaacagcagattggcgagtttatcggagtactcacatccgcaatctttgtaggctgggtt
atattacgtctccacaaaggtgtgggaattggatctgaggcattaccggcgcctcaggcg
acactgatgtctctggtagttaagggcgtaatcacgggggaccttccatggagatttgtg
attatcggaatattcctggcagcaattgtagagcttattggtattcgctctcttccattt
gcggtaggcgtctatttaccattatatcttactacgcccataatggcaggtggcctactg
agatatttcacagaaaaaacaaaagatgaaagtctcctgaagagaagacgtgaaagcggg
attctgttcagttccggcttaatagccggcagcgcacttgtaggtgtcggactggcactg
gtggcatcatacagcgggacgtttgttaccacgcttgaaataggttatctgtggatggga
ccattcagcaatattgcttcactgtttatcttcgcaggattatgcctgctcttattaagt
tttatcaacaaaaaacggttgtag
>scal00332c scal00332c >dbj|BAA29436.1| 123aa long hypothetical protein [Pyrococcus horikoshii OT3] 401205:401849 reverse
ggcgccggtaatgcctcagatccaattcccacacctttgtggagacgtaatataacccag
cctacaaagattgcggatgtgagtactccgataaactcgccaatctgctgtttccaaggt
gtagctcctatcaaaaaaccggtcttcagatcctgtgatgtgtctccggcaatcgcaatc
gatatgcagacaacggcgccaacgctcaatgctattaccatatgcgcatctgaggtccat
cccaggagagaaaagatcaggcttattaataatagtgtggtaatcgtcataccggaaacc
gggtttgaggatgacccgatgaggccgacgattcttgaggacaccgtaacaaagaaaaat
gaaaagatgaccataagaaatgctactaatagattagggaaaactcctatttcagttgca
gtccagaaagagagcactagccacaggcatattcctaatatgatagagcctccaataaca
accagcatgggaaggtctctgtctgttctcacttccttttctttgtctttatttgagact
ttactcaggcctgttctaaatgtatccaatatggttggtattgaccgaactaaagttacc
atcccgccgaaagcgacggcaccggcaccgatatatctgatataa
>scal00333c scal00333c >ref|ZP_01035471.1| hypothetical protein ROS217_04804 [Roseovarius sp. 217] gb|EAQ25636.1| hypothetical protein ROS217_04804 [Roseovarius sp. 217] 402405:403001 reverse
gtgcctgaagataaaaaggggcaattcagctatggagatgtatacacttggacagcactc
tgcgaagacactaaacttgttccaagttggtatgtagggaggcgtgatttacaatccgta
attatctttatgaacgacttgactggccgattgagcaacagagtgcaagtagctactgat
gggcttagagcgtatttgggcgccgtagaaaatgcctttgggggggtgtatgttgacttt
agtcaattaatcaagatatatggaacagaaaaagaaaagaatgaagccagatacagccct
aatcaatgtattggagcaaagaaaaatatagtttctggaaacctaaaaagcgtttcaaca
agttatgttgaacgtcagaatttaattatgcatatgagcatgagacgttttacaaggctt
actaatgggtttagtaaaaaggtagagagtttggaacatgcgattgctttacactttatg
tgttataacttttgccgtattcgccaatctttaagaattactccagctatgaaagctaaa
gcaacaaggagattatgggagattgaagacattttaaaattgttggattcaaactga
>scal00334c scal00334c >ref|ZP_02010887.1| hypothetical protein ObacDRAFT_3353 [Opitutaceae bacterium TAV2] gb|EDN47617.1| hypothetical protein ObacDRAFT_3353 [Opitutaceae bacterium TAV2] 402905:403255 reverse
gcacgcaagcataacacagttatgaatcgtttgaaacaagaaaaacaggtccaaataata
tcagctttagttgagggggattctatcatggcatctagtcgtatgataggtgcagctaaa
agaacagtattgaaactgctagctgatgtgggaaaggtttctctgattaccaaaataaaa
cccttcgaggcttatcttgcaagaaaattcaatgcgatgaaatttggtctttctattatt
caaaagacaaaaatgtgcctgaagataaaaaggggcaattcagctatggagatgtataca
cttggacagcactctgcgaagacactaaacttgttccaagttggtatgtag
>scal00335 scal00335 >ref|ZP_01046186.1| hypothetical protein NB311A_01420 [Nitrobacter sp. Nb-311A] gb|EAQ35990.1| hypothetical protein NB311A_01420 [Nitrobacter sp. Nb-311A] 403404:403781 forward
atggctaaagagtggacatttaaagtttttgtttctttaagcgggactaacgagattgaa
aagtggctaaacaccatacccaaaagggataaggcaaaaatagataaaataattagacac
ttagaactagaaaagacattgaaagaaccatatgttaaacctcttactggccatacaggc
ttattcgaaattaaagtattttcaggtagagttcagtatagaccaataggatgctatggc
ccaaagaggagagaatttacaatacttatcggagcaatcgagaaaggcgataaatttatt
ccaagaaatgctccagatactgctttcgctagaagcacaaaaattcaaaaggagaaacat
atagatgactacgtatga
>scal00336 scal00336 >gb|EAY56142.1| hypothetical protein UBAL2_85240063 [Leptospirillum sp. Group II UBA] 403768:404310 forward
atgactacgtatgatagaagaaagaaaaaattaataaatgaattaaaagacaaagaatat
agagatgcttttgtgtctgaacatattgacacggggataccattccaaattaaggcaata
cgagaacaacgcggatggactcaaaaacaattaggcaaaaatgtccatgacgctatgaag
caagaacagatatctcgacttgaagacgctaattattcgaaattttcactggcaacactt
aaaagactggcttctgcatttgatgtgggattaatggttaaatttgtctctataagcgat
ttagtaaaatgggaattagggcttacctctgaatcattaaaagcagtgagctttgatgaa
gattcttattttgaagacaagccaggagtagctaattctgctttgccgactgaaacagaa
attaatacagaaaagctgccctgtatagaaaccccacataatattacaccatttagtgcg
attccagataatcaaacatctgtgcagtcaaacactttgatactaatcagtgctcaatct
taa
>scal00337 scal00337 No hits found 404328:404633 forward
atggctaagaaaaaaacaaaaacaaacaaagaagggggttttgtaaaggttcctattaag
tacaatataccagacactataactactaaatttgtaactaattcaactgtccagataatg
gaagaggaattcaaaatctctttttttgaaatgaaaccaaaactcagtttcgacaaaaag
gacaaacttcctagtgatattcaagttgattgtgtagcagctgtggttatgacccctaat
aggataagcagacttataggtgctttacaaaaacagcttgatacgtataattcctcaata
aagtaa
>scal00338 scal00338 resC type II cytochrome c biogenesis protein 405150:406049 forward
atgttcagtcctatacaatttgtttttatagcagcaatcgtcctctatctcctggattca
atctgggaagtaggatctatgttcagcccgaacaaattcagtaagaggttagccgattac
tttctccttacaggtttgtcagtccactgcgcatttttaattattataagtttacaatcc
ggcacactgccgatatcaacactttttgagtcatccacattctatctctctctgattgta
ttactctctgttatattcaaatttttatacaggctgcaatcactaacgccatttgttatg
ccgatcgtaacgggattctcgattgccgccgttacactggtaaaaaacgacctgacactg
acggctgatttacagtcattctggctatttgcccacataataccgatattcctgggctat
gcctcgtttactgtctctttcacattcagcataatgtacctgacgatggaaaggcaattg
aagaaaaaatcctttggcccactttttgagagtttaccttctcttgaaaccctggatgcg
ttaatgtggaaaactatcacgatgggttttcctcttctgacaattggtctcgtttctggt
acggtatgggcaaagacaaccaacatattgggactactctggtaccttgaccctaaagta
ctattggggtctttgacatggcttatttatgccgcaatattacatttgagactcggagcc
tcttttcatggaacaaaggtagctataattaccatagcaggttttgttattgtaatactt
acctttatcggcccattcctgatggggcacaaacaacatggatatgaggagagttcggta
attctcgaacaagagataataataccggaagtgcccggaatgataaaagttgaatcttaa
>scal00339 scal00339 hemA glutamyl-tRNA reductase 406062:407348 forward
atgaatttacatatactaggcctcaatcatgactctgcacctgtagaagtaagggagaag
cttgccttcagcccttccacagtgccaatcgcactctcctcatttgcacagtctttccat
tcttcggaaacggttatactctccacatgtaatcgtgtagagatttatgcagcgtcaccc
gatgacagtttgggcaaagacgctctgctggattttttttcagcctttcatggcctgcca
aaagaggaattcgccgctcatatgtaccaccaccagggcataaatgccgtcaggcatctg
ttttttgttgcatccagcctcaactcaggtgtcctcggtgagacacaaatcatctcccag
gtaaaggatgcgtatatgacagcgactactgctgagacaaccggcagtatcctcaatcag
ctcttccagcgttccctgaccgtcgcaaaggatgtacacactaagactgccatcggcaaa
gggaatatatctgtgagtacggtagccgttgaccttgccatcaagatattcaaagacttt
tcggaaaagacgatgttcataatcggtgccggtgagatgtgtgaacttgtattaaaacac
ctggtggagcgtggcgcaaaaacggcaatagtagcaaacagaaactacgacaaggcaaaa
tcccttgctgaagaatatgacgggaaggccataaactacgaaaggcttgatgaatatctt
ccacaagcagacataatcatcagttctaccgcatctcctcaccctgtaatccatacagaa
cacataaagaatgctataaaggcacgcaggggtaaccccatgctgctcatagacattgct
ttcccgagggatattgaccctgaaatagcaaagatcgataacgtttacctatatgacata
aatgatctgaataaagttgcaaacagtaatgcagaggagagaaagaaggatatagacaaa
tgcgttgcgatcatagacaaagaagttgcgcaatacatggcatgggtagaagaattgaag
atcggcccggctatttctcagctaagaaaccacttccacgagataggagaacaggaactt
gagaggctacggccaaaactgggagatattgcacacgatgaatgggaacatatagtctat
tcaatgcagcgaacactcaacaaaatcctccacaaacccgccaaggtaggaaaagaaaag
gcaaagaacggcggcggattccaatatgtagaaacgataaaacacctcttcggtatccag
cataaaaaagaagattctaagaaatag
>scal00340 scal00340 No hits found 407662:408057 forward
atggttgtcaaaaaaatatcttttgtatttatcgtacttgcaattgcctttgtgggaact
gcaatttcatctgcatttgcaacagatgacgctgcaaaaatggccagaagagataaaatg
atagctgcattaaaagcggagtatgctgctacggtagatgcaaaaaagggtgagaaaaca
acaactatagccgaagtaaaagaggaaacggctgaaatagttactgaaacaacggaagta
gtcacgaaaaagaaagcagaagcgactgagatagttgaagaaactaaaactgaaattact
aaaaaagcagaggggtttaaagcagaagctactgaggcagttgaggagagaaaaggcgaa
agcaaatgcggtggtgaaggaaaatgtggtagttaa
>scal00341 scal00341 No hits found 408721:409296 forward
atgtctgactcaaacaagcaaaaacaagagttttacctttctgtcaaagagacggctgag
aagctgagaatgttagcagacgaactggagagtggagcggtctctataaacggagaaaaa
tgccagatagccgcggacactgatgtaaagatccgcctgaaaacaaaaggtgacacattc
tcttccaagctgaaatttaaactaaaaagcccattaccaccgggagatggagaggatggg
aaagaggatagcgaaggtgaatcaacatcatccacaggacttgctgttgaaaactataaa
gatttgaaaatgcgcatgtcaaaagactttaaagccattaagaagagttgcctggtagag
caagctatcccggaatcggatctggtagaacgattttatcatgattcaaaaacaatgtgc
acttacccgaacaagggagaagagttttatgaagcctttttgaagcaggcaaattcgctc
tacgaagcgtttaacacttctgacctgaaagtaatgagttcatctgtcgaatcacttgct
cagagcagaagtgattgccacgaaaagcacaagtaa
>scal00342 scal00342 >ref|ZP_01674076.1| conserved hypothetical protein [Candidatus Desulfococcus oleovorans Hxd3] gb|EAX54652.1| conserved hypothetical protein [Candidatus Desulfococcus oleovorans Hxd3] 409597:410043 forward
atgcctttaaccgaatatgtaacaactgccgaagtaaaaagagtatgtgacgaacttggg
ttgagagactggactttaataaaggatcctgtcgtttccgatgaagaggctgctacgatc
ttgaaactagtaaatactacaaacatggatatttcacttgccactttccgacaggggctg
gaagttgaattggaacacggaactatatttgaggacgcaaatgtaaccaacaaccatcca
ggactgactggaaagattgtattagcgcatctgaaagagactatggattattataaaaga
gttgaagttgccgaaatcgaaggtgatctgcttgatgcggtactatcaaagaatcttgaa
agaatagaatccaaatataagaaacttattgaagctcaaaatattctctttacatcagtt
gcggatcgactcaagaaggacgcatag
>scal00343c scal00343c expressed hypothetical cysteine rich protein 410397:410762 reverse
atggcaaaagtcagatgtcccggcagcatgaagaccatggtacctgaaccacttgaaagg
aagtgcccaaaatgcggtagcatgattgaaatctggagcgacgaggaaaaagccgactgt
acatgtggtgaaactgtatttaaagacgcagcccctacatgtgtagtatggtgcagcgct
gcagaagagtgcctgggtgatatttttgatgttaaaaagctgaaagaagatgcaaagaaa
aaagcggctgcggagggtaatcccgaattcgtcgctcaggttgcagagaaaatcaagaaa
gaaaaagataaaaactgcgctcagataaaagaggaacttaagaaagaaaaagggaaagac
agctaa
>scal00344 scal00344 >emb|CAJ74930.1| conserved hypothetical protein [Candidatus Kuenenia stuttgartiensis] 411022:411720 forward
atgagtattattaaaagtgcgctagggagggatgaaataagagagattgaccgaaaagca
atagaagagtatgagattcccggaattatattaatggaaaatgcgggcagaaatgtcgca
gaagaggttttgaagatgctgcccgggacagataaggcgagagtggcaattttttgtgga
aaagggaataatggtggtgacggctttgttattgcccgccacctttataataaaggagtg
gacgtttctgtgtacttaacaactgaagtatcaagtattctttctgacggtgatgcctcg
acaaacctgaaaattttgctgaatatgaatcttgaaataaaagaattacaagaagagcat
attggggaaattggaaaaacacttcatggttataatgtaattgttgacgcaatcttcggg
acgggtttaagaggcgaggtaaaagaaccggtaaggacactattagcaaaaattaatgaa
accgatatacctgtcgtatctgttgacataccttccgggttgagttgtgatgatggcgtt
gtacttggaactgcagtaaaagcaactaaaacaatcacattcgttgctgcaaaaaccggt
ttttttaaggaatgcggcaaagaatataccggagaattgatagtgtcagatataagtgtg
cctaaggaattaatcgaagagtaccacaaaaagccatga
>scal00345c scal00345c >emb|CAJ70946.1| similar to molybdopterin synthase subunit 1 [Candidatus Kuenenia stuttgartiensis] 411748:412056 reverse
atgccggttaaagtaaggattccaacaccattaaggtcgttaacaaacggatcagaagaa
gttgttgtagaaggtaattctattaaagaagtgattgacaatcttgaaactaatcacaaa
gggtttaaggagcgtctctgcgatgaaaacggacaaatcagaagatttattaatttctac
cttaatgatgaagatataagatttaaagaaaatcaggaaacccaggtcaatgatggcgat
caaatttcaatagttccggcaattgcagggggaaaactcgctgaatgtaaattaagaggg
gatgtttaa
>scal00346c scal00346c expressed threonine synthase thrC 412169:413413 reverse
atgagttttgttaaaggtcttaaatgcagagaatgcgggaaaggttaccctaaagaggct
cttcatgtttgcagtttctgttttggtccgttggaagtagattacgaatacgaagaaatt
aaaaaagtaataagcagggagctgattgaatcacgaggaaaaaacatgtggaggtacaag
gagcttttaccccttgatggcgaaccgactgtgggaactcaagtcgggtatactccattg
ataaaggctcataatttagccagaaaacttggcgtagcggaactatatgtaaaaaatgat
gcagtaaattttcccacatattcttttaaagatagagtcgtttccgctgccctttccaag
gcaaaggaactcggttttaaaacagttgcctgtgccacaaccggcaacctggggaactct
gttgctgcgcaggcagttcagggtaaccttgaaagctatatctttatgccatcaaattta
gaacagggaaaggttataggcacctcaatttatggaacaaacgtaattagcatcgacggt
aattatgatggagttaacaggatgtgttcagagattgcagataaatacggttgggccttt
gcaaacatcaacatccgaccatattatgctgaaggctcaaagacatacggctacgaaatt
gtagagcagcttggatggaaagcccccaaacacgtagttgtgccaatggctggcggctct
ctgatcattaagataggcaaagcgataaaggaaatgacagaattgggattgattgaaaaa
tctaataccgcactctatggcgctcaggcctccggttcttcaccaatttctactgccgta
aaaaaaggcagtgatgttatcgctcctgttataccagatacgatagcgcattccattgca
attggaaatccggcagacggattttattccgtgcaggctattaatgatagtggcggatgt
gctgaagatgtttctgacgatgagctggttgagggaataaagctcctggcatcaacagag
ggtattttcacagagactgcaggaggcgtaactgtggctgtaacaaaaaaacttatagag
cagggtaagttaccgcgagatgagtctatcgtaatctgtatcaccggaaacggcctgaaa
acgctagaagcagtaatagacaaagtagaaaaaccgtgcattattaatgcgaacatagag
agttttaacgcttttatggaaaaaagggacgtttgtactgtttaa
>scal00347c scal00347c >emb|CAJ70921.1| conserved hypothetical protein [Candidatus Kuenenia stuttgartiensis] 413676:414797 reverse
atggagaaaagaagaaatcctgaagaagaaaccgagcctgctatatatatttatgcacaa
gagttcatattgtccggtaagcaatacacacgaagagggttcatctctttagtaaagctg
gaagattttcaaacgggagaaatttacccacacgaacatacacttgcaaagccaaaagaa
gaccggatgaatttgatgaaagcctgtaacgcaaacttgagccaggtatttacattcttc
gaagacgaagatgctaaaatatcaaactttctacataaagtgtctgaaggagacccggga
accggtgtaaccccggatatcgattttacagacatttatggtgtcaaaaattcgctctgg
gccataaaagacaaagcagttattgaaaagttaattgtacaaatgaaggacagggcgctg
tttatagcagacggacaccatcgttatgaaactgcgctgttctacagagactttataaaa
gacagggaaaaagggcagaacagtaacgaagattttccggctgactttatcatgatgatg
tgcgtctctatggaagacccggggcttcagatcttgccgacacacagactggccaggaat
gtaaaagaccttgatcctgaaaagataaagagttcattgagtgagatctttgatatcagt
gacctgggaagtgattgcaagacagaaacgttaacacaacaactcagtcaagatgctcat
aaacataaaattgccatgtacataggtgagagtgacaagaaattctatattctaacacta
cgtgatgaaaaacttctcgacccgattttaacagatggatatgcggaatggaagtctatt
gataccgggatcttacatggagtcatatttgacagagtgctgggcattcaggcaaaaaac
atttccaagtctgaaagcgtcaaatacattcaaggcgtagaagactcggttacaaaagta
aacgaaggagaataccagatcgcctttttcctcaacccgacaaaaataggtcagataaaa
gacatagcaaccaaaagacataagatgcctcccaaggcaacatatttctaccctaaactt
atgactggaatggttgtaaggcatattccctcatgctcttaa
>scal00348c scal00348c >emb|CAJ70921.1| conserved hypothetical protein [Candidatus Kuenenia stuttgartiensis] 414686:415021 reverse
atggcaactatattaccgttcaaaggattacgatataatcccgaaaaaataaaagatatt
tcgaaagtaattaccccaccttatgatgttatctctgaaaaggagagagatgactattat
caactccacccaaacaacataatacgactgatcctgagtaaagagcttcccggagatgat
caatcaaataacaaatatacaaggtccgcagaattcttcgatacatggagaaaagaagaa
atcctgaagaagaaaccgagcctgctatatatatttatgcacaagagttcatattgtccg
gtaagcaatacacacgaagagggttcatctctttag
>scal00349c scal00349c acetyl-coa synthetase ADP forming 415112:417214 reverse
atggcaaaaaatatctatctagcttccaccggtccagaatctgggaagggcataatctgt
cttggcttaatcaatgccttcaggggcatggttacaaacgtcggttattttaagcccata
ggtcagaaatacaggaagaatgaagatcacgataaagaatcaataatgattaaggaaata
tacggcattgaagacaagttgcagcacataaaccctgtatccataaaagaattaaaccat
tacatcaccagtaatgatcaagaaacattttttcataaagtgcgggaatcatacagggaa
gtggaaaaggataaagacatggttattattgaaggtactgattatttaggaatgaagtcg
gcttttgagtttgatatcaatgctgacattgctaataacctggatgccggaataatcctt
attgaagacggatatggaaaatctatggacgaaatattttccgatgtgttaacaggcaaa
gattcctttgatgagcagtcttgtgattttctgggtgttattgttaacaaagtagaggtt
gaaagattttcggaggttgatcaagctctgagaaaaatacttaagaaaaggaaaatagat
tatttaggcacgctcccctatgatccagttctaccaaaaccccgcttatacgacatagcc
agaagtctcgacgctcaagttttgtttgggcaggactatctttcgaacatcgcagttgaa
acgataattgcctctatgcgctttgataatgccataaagtatatacatgatggaactctc
attgttacgggaggagacagaaccgggataataattggatgcatggcatcattaatctca
cctgcctgcccgaacatatcgggtatcgttttaacagggggtctcatccctaatgataat
ataatgaatctgattggaacattatatgaattaccgtttcctattttcagtgttcagtgc
aatacaatagaagcggtgaacacaattaactctcttgttgtacacatatcttcaaatgat
actcagaagattgatatcgcaaaatccatggtctaccggtatgtcgattatgaaaagata
aacgataaactgaaactggaaaagaccagaaaacgaactcccgagatattcaaatatgaa
atactggagatggcacgtgctgaaaagaagcgtatagttcttcctgaaggggaagacgac
cgaacactaaaagccgctgaatggatacaagacagagagattgctgatttaatactcctt
ggcgacgaggaactgatcactaaaaaagcgactatactgggaataaaacttggtagtaag
atcgagatcataaaccctgtgaaatcagaaaaacttgaggattatgttaacacctattat
gagctgagaaaacataaactttacgaaatggatgttgcacgggaccgaatgcaggatgca
atctattttggaaccatgatggtatacaaaagagatgcagatggcctggtatccggagcc
attcacacaacacagcacacaatcaggccagcgtttgaaataatcaagacaaagcccgga
atagcaaacgcttcaagtatttttttcatgtgcctgaaagacagggtacttgtatacgga
gactgtgcaataattcctattccaaccacggaacagctctctgagattgctatcacaagt
gcggataccgcggtaaaatttggtatagatccgtatattgccatgctttcatattcaacc
ggcaaatcaggaaagggaccggaagtagtcaaggtaagagaagccactgagattgcaagg
agcaagaggccggatctgctcattgagggaccgatacaatacgatgccgctattgatccg
gttgtcgccagcatcaaacttccggatagcaaggttgcgggcaaagcgaccgtctttatc
tttcctgatctcaataccggcaacaatacttataaagcggtacagaggtcttccggagcg
gtcgctataggaccgataatacaaggtttaaagatgcccgtaaacgatctcagcagaggg
tgccttgtggaagacatcgtttacacgatagccataaccgcgatacaggcacaggcagaa
tag
>scal00350c scal00350c >emb|CAA06175.1| acetate kinase [Thermoanaerobacterium thermosaccharolyticum] 417347:418564 reverse
atgaatagaaaaagtgatttaaaagttctggtgattaactgtggcagctcttcggttaaa
tttcaacttctcaatatgaccgatgaaaatgtccttgccagtggcatagttgaaaggctc
ggactgcctcagtcgcttataaaatttagatttggcagcaaaggctttactaaagagttc
gacacccttgatcacagctctgcaattacagaaatccttgatttcttcactcatggccag
tttggagtaatcggccataaaagtgaaatatctgcagtaggacacagggttgttcacgga
gcagagcacttcacggaatcggtgcttataaccgatgatactatcaaacagatcgaagcc
tgcattgaactcgctccacttcacaaccctcataatttgaagggaatacttgtatgtaaa
aaacttctgccgggcatcccacaggtagctgtatttgacaccgcctttcatcaaacaatg
gaagattatgtttatatatatgcccttgcctatcgattttatgaaaaataccgattcaga
cgatatgggtttcacggaaccagccatttcttcgtagcgaacaaggcgtctgaaattgtt
gggaatgatatacataagttaaagattatcacgtgtcatcttggaaacggagcaagcatt
gcggcggttaagtacggtaaatctatagatacatctatggggttcacacctctggaaggt
ctgataatgggaaccagatgtggagatgtcgatcccgcaatggctctattcataatggaa
aaggaggggcttagtccgcatgaatgcgatatgctgatgaaccatgaatgcggcctgata
gggatttcaggtattagctcagacatgcgggaccttattaaagcatataaagaaggaaat
gaccgagcaaggcttgctttacagatgtactcatatcgggtcaggaaatatattggtatg
tattcagcgtcaatgaacggtgtcgacgtaatcgtttttaccggtggaatcggagaaaat
gcggcacttatcaggaatatgtgttgtgctgacatggagtatcttggcattgattttgat
gaagagaaaaacaagaaggccattggaatagaaggagaactaactactcagaattctaaa
gtcagagtgctgtgcgtgccaacaaatgaagaattggtaatcgccagagacacggcatgg
atagttaatgacaaataa
>scal00351c scal00351c >ref|ZP_01594593.1| Pyruvate kinase [Geobacter lovleyi SZ] gb|EAV86883.1| Pyruvate kinase [Geobacter lovleyi SZ] 418599:420062 reverse
gagattaaaaacaaacagtcaggggaattaatcaaaatgataaagaccaaaataatcgca
acactcggtccttcctgcaataaaccggatattattaagtcaatgatcgataatggtgta
gatatcttcagattgaacttttctcacggcacattcgactggcatgcccaatcacttaag
atattgaatgccgttcgcgcagagcaccgccatacgactgccgtgatgggcgatctatgc
ggaccgaagatacgtatcgggcgtattcaaccggatggagagatgttgagagaaggagat
gaagtcggtattctacacagcgaagaacagggtaacatagatcggtttggaacaaattat
gaatatttttctcaagatgttaaagttggccaacgcgtctttatcgatgatggccagatt
gctttgcgtgtaatccgtaaagatgatgatcaaacggtatgtaaggttgtagtcggaggc
ccactacacagcaataagggagtcaatctgcctgacaccacaataagcatgccatcaatc
acaaaacgtgactgggaatgggttgattgggcgattcaacgcgaagtggattttctggcc
ttaagtttcgtaaagtcagcagaagaaataaatcaattaaaaagttatctcagtaaagca
ggcgcacgcataaaggtagtcgccaagatcgaaacaccacaggcattgacgcatctggaa
agcatcattcaggccagtgatgcaatattagttgcacgaggtgatcttggtgttgaaatg
gatctcgccgaggtaccaattatacaaaagaaaattactctaatgtgtcggcatttcggt
aagcctgtaatagtcgccactcagatgttgcaaagtatgattgatcgccctgttgcgacc
agagcggaagtctcagacgtagctaacgctataatggatttaaccgatgctgttatgctt
tccggtgaaaccgccgtaggtagatacccactcaaggccgcagacaccataagacgtatt
gcccgtgtaacagaaaatttcgttgacaaggataaagatatacaacgtagaactattgta
acggatgaaacagccctgacggcaacaattgcccacagcgtgggcatcattgttaaggac
atttctgcaaaacttgtagccgtatggtcgcaaaccggaacaacagtcaggttactcagc
aaggaacgtatccgtgccccaatcctcgcgttaagctccgaccagcgaacttgcaaccag
atgagcctgcattatggtgtaataccacgttgccaaccaattccggaaaatatcgttgag
ttttcccaaatagtagatcactatattatcaatcgcaaatgggctaaagtcggagagaag
gttgtcttggtcgttggtcaacgtatcggcattgccggtgccacgaatgccgttatagtc
cacacaatcagtgatagccaataa
>scal00352 scal00352 >dbj|BAA29660.1| 181aa long hypothetical protein [Pyrococcus horikoshii OT3] 418792:419202 forward
tgcaggctcatctggttgcaagttcgctggtcggagcttaacgcgaggattggggcacgg
atacgttccttgctgagtaacctgactgttgttccggtttgcgaccatacggctacaagt
tttgcagaaatgtccttaacaatgatgcccacgctgtgggcaattgttgccgtcagggct
gtttcatccgttacaatagttctacgttgtatatctttatccttgtcaacgaaattttct
gttacacgggcaatacgtcttatggtgtctgcggccttgagtgggtatctacctacggcg
gtttcaccggaaagcataacagcatcggttaaatccattatagcgttagctacgtctgag
acttccgctctggtcgcaacagggcgatcaatcatactttgcaacatctga
>scal00353c scal00353c >ref|NP_218548.1| diphosphate--fructose-6-phosphate 1-phosphotransferase [Treponema pallidum subsp. pallidum str. Nichols] gb|AAC26556.1| pyrophosphate--fructose 6-phosphate 1-phosphotransferase (pfk) [Treponema pallidum subsp. pallidum str. Nichols] 420063:421406 reverse
atggaaaaaccggattttaccattcccgttctgggcaaatcaacgttcaggctatcttca
atttcaagaaaaaaggatattgggtggacaagctatgtgcacgacgatcaatatatcctt
tacgatattgctgtcaccggggaatcaccgaaccacaacaataaccggaataatctgata
gaaaaagccggtccgagagaaataatttattttgacccttccaaagtacatgccggaata
gttacgtgtggcgggctctgtccaggacttaatgacgtgattcgggctatcgtcatgaac
ctgtggtatcgttacggtacaaagcggatatccggtttcaggtatggatatcgcggcctc
ctttcgaaatttaaacatccggttatggagttaaaaccagagatcgtatctaagatacat
agccttgggggcactatccttggagcttcgcgaggctacggtgattgtgttgaagagatc
atcgataccctcgaacgtatgaaaattaacatgctttttgtcataggtggagacggtacg
caaaaaggagctttggatatttctgaagaggtaaaaaagcgtgatctaaaaatttctata
gtaggtatacccaagaccattgacaatgatttaagctttgtagaaacatcattcgggttt
gagacagctgtttcacgtgctgtagatgcagtttcctgtgcgcatgtggaggcacatgat
ggagtaaacggaattggaattgttaaagtgatggggcgtgaatcaggatttatcgccgcg
aacaccgccatggccatcaatgatgtgaattatgtgctcgtcccggaagtgcgatttgat
atcgaaggagaaaatggtctattcgccaatctggaaaggagacttaagcaacggaatcat
gccgtaattctcgtagcagaaggcgcagggcaggaatacatgaaaagttcaagaaccatc
gatgcgtcaggtaatgtaaagttcaacgatataggtgttttcctcaaagaacgaataggc
gaatattttaaaatgagagaaatcgacattaatcttaaatatatcgatccaagttacatg
atcagaagtgcacccgcgaattctaatgattcaatttattgcaccaagctcggcgcttac
gcagtacatgcggccatggctggaaagacagaaatgatcgtgagccttattcattcccgc
tttgttcatgttcccattcgcctggcagttttcggcagaaaacgcatagacccacatcag
gaaatctggcgtgacgtaattgaggcaacgggtcaaccactacttttacaggaacgtagg
acaaggccccgcgcagaaaattaa
>scal00354c scal00354c >ref|ZP_01618904.1| putative sucrose phosphorylase [Lyngbya sp. PCC 8106] gb|EAW38884.1| putative sucrose phosphorylase [Lyngbya sp. PCC 8106] 421428:423302 reverse
atgacagacactctaatcggaaaaagaaaaaggcgatatgatggatttaagcttgttcat
aatagagagcctgattatcaaaaaaatcatttagagatacaacatgactttcgtgagaaa
atcttaactaagcttttcttcttatatggtgaacagacagcacaagcatatatgccggag
cttgaacgaatttgtaaggtttactatacatacagaactgaagagattataaagagcaca
aaatcgtttgaaccaaaagaacgctttactgaagaggacgctatcttaattacttacgga
gaccttatccgcgaagataatatttctcctttggaaacactatcaaaattttgtggtata
tatctcaagcaggtaattaatactcttcatattcttccattttttccttattcatcagac
agaggtttttcagtcacagattttgaaactgtagacccgggacttggatcatgggaaaac
attgaaggcttggaaactcgttataaactgatgtttgacggggtcatcaaccatgtttca
tcaaagagtcgttggtttcagagattccaggaagggactccacactacaaagatttcttt
ataagttataattcttatgatgaccttactcctgaggaacgtagcctcatttttcgtccg
cgaacttctgatattttcactaagttttatactgtctatggagaaaaatatgtctggtcg
actttttctaaagaccagattgatttaaattataaaaaccccgaagtattgataagggtt
attgagatattactgttatatgtgcgcaaaggggctgatattatcaggcttgacgctatt
acttttctctgggcaaatcccggatcttcatgtgcaaacctggaacagacacatatgatt
gtcaagatattccgtgatatcttagactttgttgccccacatgtcgcgttaatcagcgaa
actaacatcccacataacgaaaatatctcatactttggcaacggtaatgacgaagcacat
atggtctacaactttgccctgccgcctcttgtactccataccttttacacaaaggactca
accacactctctgattgggcagtaaccctgaaaccagcttctgagacaacgtcttttttt
aatttcctggattctcacgatggtatagggcttatggcaattaaggacatcttaacagat
gaagagactaagtttattatcctaatggcaagagaacatggagggtatatctcatataaa
acagacaaggatggtaaagaagtaccatatgagattaacattacctggttcagtgctctt
aatagagaaggtgagacagggggcatagaccgtcaggtcaaaaaattcatcgcttcaaga
gctatagcgctagtacttcaaggagttcctggaatttatctgcacagcttttttggcact
[truncated: 4,502,482 more chars]
